# Supplementary material for: First crAss-Like Phage Genome Encoding the Diversity-Generating Retroelement (DGR)
Source: Viruses. 2020 May 22;12(5):573. doi: 10.3390/v12050573 (PMC7290462; doi:10.3390/v12050573)
Supplement: Supplementary file 1 [file viruses-12-00573-s001.zip]

Archive with 8 entries (7 files):
- Table S1.xlsx
- Data S1/
- Data S1/AA-sequences of variable repeats.txt
- Data S1/crAssphage_genus1_DGR_regions.txt
- Data S1/Nucleotide sequences of template repeats.txt
- Data S1/Nucleotide sequences of variable repeats.txt
- Fig. S1.pdf
- Fig. S2.pdf
