# Supplementary material for: First crAss-Like Phage Genome Encoding the Diversity-Generating Retroelement (DGR)
Source: Viruses. 2020 May 22;12(5):573. doi: 10.3390/v12050573 (PMC7290462; doi:10.3390/v12050573)
Supplement: Supplementary file 1 [file viruses-12-00573-s001.zip › Table S1.xlsx]

## Sheet: crAssphage genus I, Guerin 2018
Contig Name	Length, bp	Candidate genus	Candidate Subfamily	DGR verified using myDGR software	TR	VR	T-CFP (full-length or truncated)	RT (full-length or truncated)
crAssphage LMMB (MT006214)	98458	1	AlphacrAssvirinae	Yes	Yes	Yes	full	full
err843983_ms_1	98411	1	AlphacrAssvirinae	Yes	Yes	Yes	full	full
err844035_ms_4	97607	1	AlphacrAssvirinae	Yes	Yes	Yes	full	full
err844008_ms_2	74171	1	AlphacrAssvirinae	Yes	Yes	Yes	full	full
err844022_ms_1	96576	1	AlphacrAssvirinae	Yes	Yes	Yes	full	full
err844045_ms_1	98332	1	AlphacrAssvirinae	Yes	Yes	Yes	full	full
err975089_s_1	98791	1	AlphacrAssvirinae	Yes	Yes	Yes	full	full
hvcf_c9_ms_3	97469	1	AlphacrAssvirinae	Yes	Yes	Yes	full	full
hvcf_d10_ms_2	99186	1	AlphacrAssvirinae	No	Yes	Yes	full	full
hvcf_f2_ms_2	98964	1	AlphacrAssvirinae	Yes	Yes	Yes	full	full
inf058_s_2	97086	1	AlphacrAssvirinae	Yes	Yes	Yes	full	full
hvcf_e8_ms_1	97687	1	AlphacrAssvirinae	Yes	Yes	Yes	full	truncated
inf008_s_1	97976	1	AlphacrAssvirinae	Yes	Yes	Yes	full	truncated
eld314-t0_s_2	95036	1	AlphacrAssvirinae	No	Yes	Yes	full	truncated
err843979_ms_2	96575	1	AlphacrAssvirinae	No	Yes	Yes	full	truncated
err844050_ms_1	98278	1	AlphacrAssvirinae	No	Yes	Yes	full	truncated
hvcf_a8_ms_1	95053	1	AlphacrAssvirinae	No	Yes	Yes	full	truncated
srr073434_s_1	71499	1	AlphacrAssvirinae	No	No	Yes	full	truncated
err844000_ms_1	94663	1	AlphacrAssvirinae	No	No	Yes	full	not found
err844054_ms_2	94855	1	AlphacrAssvirinae	No	Yes	Yes	full	not found
cf1_ms_1	98855	1	AlphacrAssvirinae	No	No	Yes	full	not found
cs_ms_20	97607	1	AlphacrAssvirinae	No	No	Yes	full	not found
eld195-t0_s_2	98974	1	AlphacrAssvirinae	No	No	Yes	full	not found
err844032_ms_1	95716	1	AlphacrAssvirinae	No	No	Yes	full	not found
err844038_ms_2	93203	1	AlphacrAssvirinae	No	No	Yes	full	not found
err844044_ms_3	95647	1	AlphacrAssvirinae	No	No	Yes	full	not found
hvcf_a11_ms_1	98883	1	AlphacrAssvirinae	No	No	Yes	full	not found
hvcf_b11_ms_1	97435	1	AlphacrAssvirinae	No	No	Yes	full	not found
hvcf_d1_ms_1	96001	1	AlphacrAssvirinae	No	No	Yes	full	not found
err843922_ms_1	96704	1	AlphacrAssvirinae	No	No	Yes	full	not found
inf107_s_1	99193	1	AlphacrAssvirinae	No	No	Yes	full	not found
inf117_s_1	95378	1	AlphacrAssvirinae	No	No	Yes	full	not found
hvcf_e5_ms_1	96989	1	AlphacrAssvirinae	No	No	Yes	full	not found
hvcf_e6_ms_1	97437	1	AlphacrAssvirinae	No	No	Yes	full	not found
hvcf_a3_ms_37	97340	1	AlphacrAssvirinae	No	No	Yes	full	not found
p-crAssphage (NC_024711)	97065	1	AlphacrAssvirinae	No	No	Yes	full	not found
fferm_ms_6	91345	1	AlphacrAssvirinae	No	Yes	Yes	truncated	not found
hvcf_d6_ms_5	98602	1	AlphacrAssvirinae	Yes	Yes	Yes	truncated	full
hvcf_d3_ms_2	93197	1	AlphacrAssvirinae	No	Yes	Yes	truncated	truncated
srr073438_s_1	98031	1	AlphacrAssvirinae	No	Yes	Yes	truncated	truncated
err844065_ms_2	96737	1	AlphacrAssvirinae	No	No	Yes	truncated	not found
cs_ms_29	91497	1	AlphacrAssvirinae	No	Yes	Yes	truncated	not found
hvcf_b4_ms_1	94527	1	AlphacrAssvirinae	No	No	Yes	truncated	not found
hvcf_c10_ms_1	94582	1	AlphacrAssvirinae	No	No	Yes	truncated	not found
srr073439_s_1	96429	1	AlphacrAssvirinae	No	No	Yes	truncated	not found
err843994_ms_1	97792	1	AlphacrAssvirinae	No	No	Yes	truncated	not found
eld229-t3_s_2	95118	1	AlphacrAssvirinae	No	No	Yes	truncated	not found
eld251-t3_s_1	95396	1	AlphacrAssvirinae	No	No	Yes	truncated	not found
err843915_ms_2	70305	1	AlphacrAssvirinae	No	No	Yes	truncated	not found
err843917_ms_1	94303	1	AlphacrAssvirinae	No	No	Yes	truncated	not found
err843920_ms_4	70643	1	AlphacrAssvirinae	No	No	Yes	truncated	not found
err844017_ms_1	95244	1	AlphacrAssvirinae	No	No	Yes	truncated	not found
err844018_ms_1	95525	1	AlphacrAssvirinae	No	No	Yes	truncated	not found
err844062_ms_1	97070	1	AlphacrAssvirinae	No	No	Yes	truncated	not found
hvcf_b12_ms_1	76280	1	AlphacrAssvirinae	No	No	Yes	not found	not found
srr4295172_ms_8	95215	1	AlphacrAssvirinae	No	No	Yes	truncated	not found
eld241-t0_s_2	96458	1	AlphacrAssvirinae	No	No	No	not found	not found
err843936_ms_1	92913	1	AlphacrAssvirinae	No	No	No	truncated	not found
err843966_ms_1	92180	1	AlphacrAssvirinae	No	No	No	not found	not found
err844006_ms_1	94558	1	AlphacrAssvirinae	No	No	No	truncated	not found
hvcf_e10_ms_1	94803	1	AlphacrAssvirinae	No	No	No	truncated	not found
err844037_ms_1	91421	1	AlphacrAssvirinae	No	No	Yes	truncated	not found
err844079_ms_2	87277	1	AlphacrAssvirinae	No	No	Yes	not found	not found	No DGR (No CFTP, no RT)
err844082_ms_2	87277	1	AlphacrAssvirinae	No	No	Yes	not found	not found	No DGR (No CFTP, no RT)

## Sheet: crAssphage genus I, WGS
Contig Name	Length, bp	GenBank ID	Candidate genus	Candidate Subfamily	DGR verified using myDGR software	TR	VR	TCFP (full-length or truncated)	RT (full-length or truncated)
NODE_105	98515	ODVQ01000105.1	1	AlphacrAssvirinae	Yes	Yes	Yes	full	full
NODE_141	97593	ODIH01000141.1	1	AlphacrAssvirinae	Yes	Yes	Yes	full	full
NODE_42	98080	ODUE01000042.1	1	AlphacrAssvirinae	Yes	Yes	Yes	full	full
NODE_202	98288	ODEE01000202.1	1	AlphacrAssvirinae	Yes	Yes	Yes	full	full
NODE_104	93557	OEGE01000104.1	1	AlphacrAssvirinae	No	Yes	Yes	full	truncated
NODE_106	93557	ODVR01000106.1	1	AlphacrAssvirinae	No	Yes	Yes	full	truncated
NODE_97	98251	ODHP01000097.1	1	AlphacrAssvirinae	Yes	Yes	Yes	full	truncated
NODE_173	95960	ODUN01000173.1	1	AlphacrAssvirinae	No	No	Yes	full	truncated
NODE_220	64702	ODHH01000220.1	1	AlphacrAssvirinae	No	No	Yes	full	truncated
NODE_53	95952	ODWX01000053.1	1	AlphacrAssvirinae	No	No	Yes	full	truncated
NODE_540	45063	ODVY01000540.1	1	AlphacrAssvirinae	Yes	No	Yes	full	truncated
NODE_120	93749	ODJZ01000120.1	1	AlphacrAssvirinae	No	No	Yes	full	not found
NODE_41	97300	ODBF01000041.1	1	AlphacrAssvirinae	No	No	Yes	full	not found
NODE_42	97283	OECJ01000042.1	1	AlphacrAssvirinae	No	No	Yes	full	not found
NODE_96	75373	OEAO01000096.1	1	AlphacrAssvirinae	No	No	Yes	full	not found
NODE_426	46805	ODJN01000426.1	1	AlphacrAssvirinae	No	No	Yes	full	not found
NODE_104	95988	ODKJ01000104.1	1	AlphacrAssvirinae	No	No	Yes	truncated	not found
NODE_120	65641	ODFZ01000120.1	1	AlphacrAssvirinae	No	No	Yes	not found	not found
NODE_168	94623	OEAN01000168.1	1	AlphacrAssvirinae	No	No	Yes	not found	not found
NODE_239	70858	ODEI01000239.1	1	AlphacrAssvirinae	No	No	Yes	truncated	not found
NODE_272	64812	ODIR01000272.1	1	AlphacrAssvirinae	No	No	Yes	not found	not found
NODE_91	66938	ODUP01000091.1	1	AlphacrAssvirinae	No	No	Yes	not found	not found
NODE_46	94755	ODLK01000046.1	1	AlphacrAssvirinae	No	No	Yes	not found	not found
NODE_119	96371	ODPF01000119.1	1	AlphacrAssvirinae	No	No	No	truncated	not found
NODE_244	62933	ODYJ01000244.1	1	AlphacrAssvirinae	No	No	No	not found	not found
NODE_28	94892	OEGF01000028.1	1	AlphacrAssvirinae	No	No	No	truncated	not found
NODE_442	43762	ODTL01000442.1	1	AlphacrAssvirinae	No	Yes	Yes	truncated	not found
