# Supplementary material for: First crAss-Like Phage Genome Encoding the Diversity-Generating Retroelement (DGR)
Source: Viruses. 2020 May 22;12(5):573. doi: 10.3390/v12050573 (PMC7290462; doi:10.3390/v12050573)
Supplement: Supplementary file 1 [file viruses-12-00573-s001.zip › Data S1/AA-sequences of variable repeats.txt]

AA-sequences of variable repeats of crAss-like phages from the genus I

>CrAssphage_LMMB_MT006214_VR
MLLLGGRAHSGSRAGSGYFFSTWVQSAFDATVGFF

>OEGE01000104.1
VLLLSSNANNSSKASSSNFNSN*VQSDSNANVGFF

>ODKJ01000104.1
VLLLGGGAHYGSSAGSGFFYSNWVRSGSLANVGFF

>ODVQ01000105.1
VLLLGGSAFAGSSAGSGYFHSRWVRSDSSAYVGFF

>ODVR01000106.1
VLRLGSRADDCSLAGSGYFHSCWVRSDSQAAVGFF

>ODJZ01000120.1
VLRLGGDAHNDFGAGSGGFDSSWGRSGSAAAVGFF

>ODIH01000141.1
VLLLGGLASNGSGAGSGYFISHWVRLYSGAHVGFF

>OEAN01000168.1
VLLLGGCASNGSAAGSGGFASHWVRSGSDAIVGFF

>ODUN01000173.1
VLLLGGRANDGSSAGSGYFHSSWVRSDSYAGVGFF

>ODEE01000202.1
VLLLGGGASIGSWAGSGHFYSNWVRSDSAATVGFF

>ODHH01000220.1
VLRLGGRAINGSGAGSGHFASNWVRSEPAAWIGFF

>ODIR01000272.1
VLLLGGHASDGSKAGSGYFDSNWVRSDSRATVGFF

>ODBF01000041.1
VLTLGGGASYGSNAGSGRFDSDWVRSTSNALIGFF

>ODUE01000042.1
VLLLGGGADDGSRAGSGGFYSYWVRSDSTANVGFF

>ODJN01000426.1
ILLLGGDAHNGSSAGSGGFDSYCVRSSSAATVGFF

>OECJ01000042.1
VLTLGGGASYGSNAGSGRFDSDWVRSTSNALIGFF

>ODTL01000442.1
VLLLGGRAAGGSEAGSGHFYSSWGRSVSAAQVGFF

>ODLK01000046.1
VLLLGGCASNGSAAGSGGFASHWVRSGSDAIVGFF

>ODWX01000053.1
VLLLGGLANDSSSAGSGYFHSSWVRSDSYAGVGFF

>ODVY01000540.1
VLLRGGDASCGSEAGSGLFSSDWVRSASAANIGFF

>ODUP01000091.1
VLLLGGCASNGSAAGSGGFASHWVRSGSDAIVGFF

>OEAO01000096.1
VLTLGGGASYGSNAGSGRFDSDWVRSTSNALIGFF

>ODHP01000097.1
VLLLGGSADDSSWAGSGDFYSDWDRSDYSADVGFF

>cf1_ms_1
VLLLGGCATDGSRAGSGSFHSGWVRSDSDALVGFF

>cs_ms_20
VLLLGGSADHGSRAGSGGFASHWVRSVSYAAVGFF

>cs_ms_29
VLLVGGGAYTGSQAGSGCFNSIWVRSDSAAHVGFF

>eld195-t0_s_2
VLLFGGGAHYGSKAGSGHFRSDWVRSDSGAHVGFF

>eld229-t3_s_2
TFENAAYGNDGSVAGSGGFNSHWVRSDSSADVGFF

>eld251-t3_s_1
VVLVGGCAGDHSGAGSGYFYSPWIRLDSNAIAGFF

>eld314-t0_s_2
VLLLGGSAAHGSMAGSGYCHSSWVRSGSDAYVGFF

>err843915_ms_2
TLLLGGGANGGSGAGSSGFGSYWVRSVFSANVGFF

>err843917_ms_1
TLLLGGGANGGSGAGSSGFGSYWVRSVFSANVGFF

>err843920_ms_4
TLLLGGGANGGSGAGSSGFGSYWVRSVFSANVGFF

>err843922_ms_1
VLLLGGNATDGSGAGSGDFRSNWVRSVSSANVGFF

>err843979_ms_2
MLLLGGSASDGSEAGSGGFASDWVRPDSNALVGFF

>err843983_ms_1
VLLLGGGANTGSEAGSGYFDSGWVRSASSAAVGFF

>err843994_ms_1
VLLLSGCANDGSWVGSGCFTSALVRSINSSHIGFF

>err844000_ms_1
VLLLGGDAHNGSAAGSGGFHSLWVRSSSAAAVGFF

>err844008_ms_2
VLLLGGRAISGSKAGSGSFHSHCIRPDSTAGVGFF

>err844017_ms_1
VLLLGGSAGNGSAAGSGSFNSLWVRSDSAAIVGFF

>err844018_ms_1
VLLLGGSAGNGSAAGSGSFNSLWVRSDSAAIVGFF

>err844022_ms_1
VLLLGGYASDGSLAGSGYFNSYWVRSGSNAHVGFF

>err844032_ms_1
VLLLGGSSSIDSAAGSGYFYSNWARPYSDAAVGFF

>err844035_ms_4
VLRLGGCASHGSSAGSSGFDSAWVRSVSTAYVGFF

>err844038_ms_2
VLLLGGCANNDSSAGSGYFDSSWVRSDSSFRIGFF

>err844044_ms_3
VLLLNGCATDGSLAGSGYFTSTQVLPFSSFIVGFF

>err844045_ms_1
VLLLGGTVDSGSGAGSGGFNSHWVRSGSYATVGFF

>err844050_ms_1
ALLLGGGAGHGSEAGSGYFYSSWVRSDSTAGVGFF

>err844054_ms_2
VLLRGGRADDGSWAGSGGFASDWVRSYSSAPVGFF

>err844062_ms_1
VLLLGGCASNGSTAGSGRFGSYWVRSDSGANYGFF

>err975089_s_1
VLLLGGYAHRGSAAGSGYFTSYWVRSDSAAFVGFF

>fferm_ms_6
VLRVGGCADSSSWAGSGLFYSTWVRSNSAAFVGFF

>hvcf_a11_ms_1
VLLLSGCATDGSLAGSGYFTSAQVLPFSSFIVGFF

>hvcf_a3_ms_37
VPLVGGYANYGSQAGSGYFASSWVRSVSGANVGFF

>hvcf_a8_ms_1
VLLLGGRAHGDSFVGSSSFYSSWAQSDFNANVGFF

>hvcf_b11_ms_1
VLLLGGSAANGSRAGSGYFYSAWVRSDSSANVGFF

>hvcf_b12_ms_1
VLRLGGSANNGSWAGSGDFHSHWVRSDSDADVGFF

>hvcf_b4_ms_1
VLMLGGNATSGSRAGSGDFTSDWVRSDSAADVGFF

>hvcf_c10_ms_1
VLMLGGNATSGSRAGSGDFTSDWVRSDSAADVGFF

>hvcf_c9_ms_3
VLLLGGYADRGSSAGSGHFDSDWVRSDYDATCGFF

>hvcf_d1_ms_1
VLLLGGCADNGSGAGSGGFHSHWVRSDSDAHVGFF

>hvcf_d10_ms_2
VLLLGGYAHNGSAAGSGGFNSRWVRSDSGAAVGFF

>hvcf_d3_ms_2
VLLVSCDADAGSRAGSGYLSSDWVRSASSAYVGFF

>hvcf_d6_ms_5
VLLLGGSADNGS*AGSGYLNSDWVRSDSDAYVGFF

>hvcf_e5_ms_1
VLLLGGCAPNGSGAGSGSFNSAWVRSDSRAPVGFF

>hvcf_e6_ms_1
VLLLGGSAANGSRAGSGYFYSAWVRSDSSANVGFF

>hvcf_e8_ms_1
VLLLGGRADFGSWAGSGGFHSGWIRSDSRAYCGFF

>hvcf_f2_ms_2
VLRLGGRAINGSEAGSGDFRSDWVRSDSVAHVGFF

>inf008_s_1
VLLLGGDAHNGSGAGSGGFYSGWVRSSSTAAVGFF

>inf058_s_2
VLLLGGRANYGSLAGSGCFYSPWVRSGSDADVGFF

>inf107_s_1
VLLLGGCATDGSLAGSDYFTSAWVRSDSSALVGFF

>inf117_s_1
VLLRGGGAANGSWAGSGCFYSAWVRSDSDANGGFF

>nc_024711_crassphage
VLLLGGGAHYDSSADSGFFYSNWVRSGSLANVGFF

>srr073434_s_1
VLLLGGSAQTGSSGGSCDFYSDWVWWDSSANVGFF

>srr073438_s_1
VLLLGGRADDGSAAGSGDFHSAWVRSNSAAYVGFF

>srr073439_s_1
VLLLGGSANNGSAAGSGGFNSHWVRSDSFADVGFF

>srr4295172_ms_8
VLLLGGDAHNGSGAGSGGFDSTWVRSDSYAYVGFF
