# Supplementary material for: First crAss-Like Phage Genome Encoding the Diversity-Generating Retroelement (DGR)
Source: Viruses. 2020 May 22;12(5):573. doi: 10.3390/v12050573 (PMC7290462; doi:10.3390/v12050573)
Supplement: Supplementary file 1 [file viruses-12-00573-s001.zip › Data S1/crAssphage_genus1_DGR_regions.txt]

>crAssphage_LMMB_MT006214
atggaagatgataaaagagttaattataagttagatgctattaataaacttattaataatcttaaacttagtatttctggtaataaagaacatgatgaacttggagaaaataatgttatagttaatcttgatgagattagtcaaaagattactgaattacatgaaatggttaaagctgaatttgatgagtttgaaaatcaacataaaagtgaatcagatgaaactcaaactcttcttactgaaaaatttgatttagttcattctgatttagctactattagtgataaacttactactattgatacaaatataaagaatatgagtagtgcattacaaggtaagtttaatgctttaattgctgccgttaataatatgaaagctagtaatgatactaagaacgatgctataattgctgctcttcaaggacttgtaactaaagttaatcaaaatactaataatattaattctcttgacggtcgagttgatgctctagaacaagcttaacatgaattttaatttagtagagatgtataatggcttgttaagattcaacaagcatatactaaatgaacttgcagaaggacttaaacatttacctaatttagatggagtatctaaaggagatagtttaattattaatgaacaaggtaatcctgcttggggttctgctgcatttattcctacttttgaaaatgctgcttatggtattgaatggactaaagatgacaatgatataatcagaattggtaatgctaaatttcatagagaacttcctattcaaaatagacttaaaggttgtgtctataatgaaaagaaaatcagttatttccttaatcctacgggttgggctaaacctcttgaaaatggttttattcctcctcttgatggaagtgatggcgatgttggggtaagagttcctgaattttatatgtgtgttaaggatactggtactaaatatcaactttggataagcgattttaatattgatggaacatttactagagttcatccttttattataagtcatactaaaactatgactagaactagagaagatggtaaagaagaagtatttagtgcttgtattaaacatgatgatactagatatttaggtggaaataaaaattcttctgttgctgctactaaattacaaggtagacctagaactggaattaattatgataaagctaatgaattttgtgctaatcgtggagattggattacaatgattgattatcttgaatattgtgctttacaagctctttgttatattgagtatgctaattttgataatcaagctgcattaaatattaatttaactagtaatggatttaaacaaggaggacttggtgctggtgttactaatttaaattgggagagatggacagcttttaatggtaataatcctattgtacaaacttattggactgctgaacataatattggtaatggtagtactaatggtgaccattatgaactaggaaattataatacagatggaagtaatttaaatatttatcctgctgtttatcgtggtattctaaatttctttggtgatatatggacatttattagagatgtagctattataaatcgtaatgcaaattataatagtgtttatcttcttaaaaaaggtgttaatcattctgatattacaaaagataatgttaatgaaaaatgttattttataggtgaccaagctaatactaataattttattactgaatttgattttagatttggtccttattttgttcctaataaagttggaactaataaaaaagctgactataattggaaaaaaggtaatgatggacaatatacagacaaagctgttcgtatgcttctgcttggcggtcgcgctcattccggttctcgggctggctctggttactttttttctacttgggttcagtcagcttttgatgctactgtcggcttctttaccacagttaagcttgattaaataagtccacgtggaactgttgctaggagtagttggttaattaatttgttttctgtttttgtatttctcgatactactcctgcaacagtttattataataatattaaaggttatatttcttaagatgattgacatttagatacagtgcttctgcttagcagtaacgctaataacagttctaaagctagctctagtaactttaattctaattgagttcagtcagattctaatgctaatgtcggcttcttttatataattcctaaaactaataaatataatattaatataaatattattttgggaagtataaccttacctcttggtaaaagataacgttatttagaaactaaaagtgttggtagtgatattcacgaaggctcttatataaattatataaatatgaaaagatataatggtttacatgataaactatgtactattgaaaatattgaagttgctgatgataatgcaagaaagaataaaaataagaaatatggtattaataaacatgataaaaatagacaatatgaaaatgaagatttggtagataaactatttaatcttaaatataaaacttctaaatatagtctatataaaatatatgaaccaaaagaacgtattatttatagacttccttattatcctgatagaattactcatcatgctataatgaatgttgtaaaagatatttggacaaaaagttttattcataatacatatagttgtattgaaggtagaggtattcatctttgtgcaaataatcttaaaagagatttaagaaaatattataatgaaactaaatattgtcttaaattagatattaggaaattttatcctagtattcctcatgatggtcttaaagaatgtattagaaagaagattaaagataaagattttctaatgattcttgatgaaattattgattctactgataatgttcgtgatgtttcttctaaattatctaataaaattggaattggagttccaattggtaattatctatctcaatactttgctaatctttatcttagtgaacttgaccatttatgtaaagaagaacttaaatgtaaattctattatcgttatgctgatgatatagttattttaagtaatgataaagatttttttcataaagttcttatttatattaaattatatgttcatactattggattgaaagttaaagataattatcaaatatatcctgttgatagtagaggaattaattttgttggctatgtattttatcatactcatactctaattagaaagtctattaaatataaaattataagactagtaaatagttatttaaatagagaaattgatagaaaagaatttaaagttagaatgtgtgcttattatggatggcttaaacatgctgatgctaaaaatcttctttataaaattcaaagtcttacaggtgttagatattctaattggaatggtaaaagaactaatattgctaaatattatggcaaatacgttagaataattcaagttattaattatactaagtattttagaattaattttattagaaatggtaaagcttattatgctgatagtagagataaaactctattttattctatacatagacttaatcattttcctattaattttaaaattactaaatatgattggcgtatttatgctaaaagtaaaaaagaaaaagttaaatctcaaacataaaatgttatgactaaagataaacttaaagataatgttcttagaactatttgtagtttaaatagtgatatatctgtaaaagatagaaaaatattagttgaattattaaattctattgttgattatactaataatactaaacttgaacaagatgttaaagttataacacaaaagcataatgaattagttgaaacagttaatgaacttaaaactaaagttgaaacatattctaataagattaatgaacttgaacaaagagttcatcaattagaaaacgcaagtcaatcttaacatggctagtcttaatcaattagttagtgaatttgctcatgctgttggcaatcctaatagtattcctcttagacgtaatcttcgatatgctattcttcatggtcgtaatgaactaattcgtaaaagttatgaaaatcataaatatgttgataaaggtttgcaacaacgtattcgtgtttctattattaatgttcctgatggtgatttatataatagtcaaactcttgggcttcctgcaattaaacgtactaaacaagaagttccaaagccagttagacttattaataacctacctttccaatcaattagaactaccggacattctgggatagaaataccatttgcaaaagaagctagtgctaagttttatcattatcttgcaggtatgtgtaatcttcctgtttatgattatattaacggttatatttatttctttagtaataataaagattggtttcaaaatataggttctattattattgaatctccatttgaaattccttatcttgttcctaccgaaactgttgaaaaagctaaagatgtaaattatgaccctattgatgatgaagctaaatacgatgatgatgaatttcttattcctgaagatatgattggtgctcttaaagagattgtatttaaacgtaatcttattgaagttcctcgtcaaacaaatgaaactcctattgataattttgtaactagataa
>err843983_ms_1
atggaagatgataaaagagttaattataagttagatgctattaataaacttattaataatcttaaacttagtatttctggtaataaagaacatgatgagcttggagaaaataatgttatagttaatcttgatgagattagtcaaaagattactgaattacatgaaatggttaaagctgaatttgatgagtttgaaaatcaacataaaagtgaatcagatgaaactcaaactcttcttactgaaaaatttgatttagttcattctgatttagctactattagtgataaacttactactattgatacaaatataaagaatatgagtagtgcattacaaggtaagtttaatgctttaattgctgccgttaatgatatgaaagctagcaatgatactaagaatgatgctataattgctgctcttcaaggacttgtaactaaagttaatcaaaatactaataatattaattctcttgatggtcgagttgatgctctagaacaagcttaacatgaattttaatttagtagagatgtataatggcttgttaagatttaacaagcatatactaaatgaacttgcagaaggacttaaacatttacctaatttagatggagtatctaaaggagatagtttaattattaatgaacaaggcaatcctgcttggggttctgctgtatttattcctacttttgaaaatgctgcttatggtattgaatggactaaagatgataatgatataatcagaattggtaatgctaaatttcatagagaacttcctattcaaaatagacttaaaggttgtgtctataatgaaaagaaaatcagttatttccttaatcctacgggttgggctaaacctcttgaaaatggtcttattcctcctcttgatggaagtgatggcgatgttggggtaagtgttccagaattttatatatgtgttaaagatactggtactaaatatcaactttggataagtgattttaatattgatggaacatttactagagttcatccttttattataagtcatactaaaactatgactagaactagagaagatggtaaagaagaagtatttagtgcttgtattaaacatgatgatactagatatttaggaggaaataaaagttcttctgttgttgctactaaattacaaggtagacctagaactggcattaattatgataaagcaaatgaattttgtgctaatcgtggtgattggattacaatgattgattatcttgaatattgtgctttacaagctctttgttatattgagtatgctaattttgataatcaaactgcattaaatactaatttaactagtgatggatttaaacaaggaggacttggtgctggtgttactaatttaaattgggatagatggacagcttttaatagcaataatcctattgtacaaacttattggactgctgaacataatattggtaatggtagtacaaatggtgaccattatgaactagaaaattataatacagatggaagtaatttaaatatttatcctgctgtttatcgaggtattctaaatttctttggtgatatatggacatttattagagatgtagctattataaatcgtaatgcaaattataatagtgtttatcttcttaaaaaaggtgttaatcattctgatgttacaatagataatattcaagataaatgttattttataggtgaccaagctaatactaatagttctattactgaatttgattttagatttggtccttattttgttcctaataaagttggaactaataaaaaagctgactataattggataagagataataatggacaagatacagataaagctgttcgtgtgcttctgctgggcggtggcgctaataccggttctgaggctggctctggttactttgattctggttgggttcggtcggcttcttctgctgctgtcggcttctttactacagttaaacttgattaaataagtccacgtggaactgttgctaggagtagttggttaattaatttgttttctgtttttgtatttctcgatactactcctgcaacagtttattataataatatttaaggttatatttcttagaatgattgacatttagatacagtgcttctgcttagcagtaacgctaataacagttctaaagctagctctagtaactttaattctaattgagttcagtcagattctaatgctaatgtcggcttcttttatataattcctaaaactaataaatataagattaatataaatattattttgggaagtataaccttacctcttggtaaaagataacgttatttagaaactaaaagtgttggtagtgatattcacgaaggctcttatataaattatataaatatgaaaaaatatagtggtttacatgataaactatgtactattgaaaatattgaagttgctgatgataatgcaagaaagaataagaataagaaatatggtattaataaacatgataaaaatagacaatatgaaaatgaagatttagtagataaactatttaatcttaaatataaaacttctaaatatagtctatataaaatatatgaaccaaaagaacgtattatttatagacttccttattatcctgatagaattgctcatcatgctataatgaatgttgtaaaagatatttggacaaaaagttttattcataatacatatagttgtattgaaggtagaggtattcatctttgtgcaagcaatcttaaaagagatttaagaaaatatcctaataaaactacatattgtcttaaattagatattaaaaaattctatcctagtattcctcatgatggtcttaaagaatgtattagaaagaaaattaaagataaagattttctaattattcttgatgaaattattgattctactgatagtgttcgtaatacttcttctaaattaactggaaaaaatggtattggagttcctattggtaattatctatctcaatattttgctaatctttatcttagtgaacttgaccatttatgtaaagaagaacttaaatgtaagttttattatcgttatgctgatgatatagttattctaagtgatgataaagattttcttcataaagttcttatttatattaagttatatgttaatactattggattaaaggttaaagataattatcaaatatatcctgttgatagtagaggaataaattttgttggttatgtattttatcatactcatactcttattagaaaatctattaaatataaaattataagactagtaaatagttatttaaatagagaaattgatagaaaagaatttaaagttagaatgtgtgcttattatggttggcttaaacatgctgatgctaaaaatcttctttataaaattcaaagtcttacaggtgttagatattctaattggaatggtaaaagaactaatattgctaaatattatggtaaatacgttagaataattcaagttattaattatgctaagtattttagaattaattttattagaaatggtaaagcttattatgctgatagtagagataaaactttattttattctatacatagacttaatcattttcctattaattttaaaattactaaatatgattggcgtatttatactaaaaatagaaaagaaaatattaaacctcaaacataatatattatgactaaagataaacttaaagatgatattattagaactatatgttttttaaatagtgatatatctaataaagatagagaacttctaattaaattgtttaattctattatagattatactaataatactaaacttgaacaagatgttaaagttataacacaaaagcataatgaattagttgaaacagttaatgaacttaaaactaaagttgaaacatattctaataagattgatgaacttgaacaaagagttcatcaattagaaaatgcaagtcaatcttaatatggctagtcttaatcaattagttagtgaatttgctcatgctgttggcaatcctaatagtattcctcttagacgtaatcttcgatatgctattcttcatggtcgtaatgaactaattcgtaaaagttatgaaaatcataaatatgttgataaaggtcttcaacaacgtattcgtgtttctattattaatgttcctgatggtgacttatataatagtcaaactcttgggcttcctgcaattaaacgtactaaacaagaagttccaaagccagttagacttattaataacttacctttccaatcaattagaactaccggacatactgggatagaaataccatttgcaaaagaagctagtgctaagttttatcattatcttgcaggtatgtgtaatcttcctgtttatgattatattaatggttatatttatttctttagtaataataaagattggtttcaaaatataggttctattattattgaatctccatttgaaattccttatcttgttcctaccgaaactgttgaaaaagctaaagatgtaaattatgaccctattgatgatgaagctaaatacgatgatgatgaatttcttattcctgaagatatgattggttctcttaaagaaattgtatttaaacgtaatcttattgaagttcctcgtcaaacaaatgaaactcctattgataatcttgtaactagataa
>err844035_ms_4
atggaagatgataaaagagttaattataagttagatgctattaataaacttattaataatcttaaacttagtatttctggtaataaagaacatgatgagcttggagaaaataatgttatagttaatcttgatgagattagtcaaaagattactgaattacatgaaatggttaaagctgaatttgatgagtttgaaaatcaacataaaagtgaatcagatgaaactcaaactcttattactgaaaaatttgatttagttcattctgatttagctactattagtgataaacttactactattgatacaaatataaagaatatgagtagtgcattacaaggtaagtttaatgctttaattgctgccgttaatgatatgaaagctagtaatgatactaagaacgatgctataattgctgctcttcaaggacttgtaactaaagttaatcaaaatactaataatattaattctcttgatggtcgagttgatgctctagaacaagcttaacatgaattttaatttagtagaaatgtataatggcttgttaagatttaacaagcatatactaaatgaacttgcagaaggacttaaacatctacctaatttagatggagtatctaaaggagatagtttaattattaatgaacaaggtaatccagcttggggttctgctgcatttattcctacttttgaaaatgctgcttatggtattgaatggactaaagatgataatgatataatcagaattggtaatgctaaatttcatagagaacttcctattcaaaatagacttaaaggttgtgtctataatgaaaagaaaatcagttatttccttaatcctacgggttgggctaaacctcttgaaaatggttttattcctcctcttgatggaagtgatggcgatgttggggtaagaattccagagttttatatgtgcgttaaagatactggtactaaatatcaactttggataagtgattttaatattgatggaacatttactagagttcatccttttattataagtcataccaaaactatgactagaactagagaagatggtaaagaagaagtatttagtgcttgtattaaacctgatgatatcagatatttaggtggaaataaaaatccttctgttaatgctattaaattacaaggtagacctagaaccggtattaattacgataaagccaatgaattttgtgctaatcgcggagattggattacgatgattgattatcttgagtattgtgctttacaagctctttgttatattgagtatgctaattttgataatcaagctgcattaaatactaatttaactagtgatggatttaaacaaggtggtcttggcgctggtgttacaaatttaaatttggaaagatggacagcttttaatggtaacaatcctattgtacaaacttattggactgctgaacataatattggtaatggtagtactaatggtgaccattatgaattaggatactttaatgcagatggaagtaatttaagtacttatcctactgtttatcgtggtattctaaatttctttggagatatatggacatttattagagatgtagtcattatcaataaagataaagattataattatgtttatattcttaaaaaaggagttaatcacgctgatgttacaaaagataatgttaatgaaaaatgttatctaattggatgtcaagctaatactaataattttattactgaatttgattttcaaagaggagtttattttattcctaataaagttggaagtaataaaaaagctgattataattggaaaagaggtaatgatgggcaagatacagataaaactgctcgtgtgcttcggcttggcggttgcgctagtcacggttcttcggctggctctagtggctttgattctgcttgggttcggtcagtttctactgcttatgtcggcttctttactacagttaaacttgattaaataagtccacgtggaactgttgttaggagtagttggttaattaatttgttttctgtttttgcatttttcgatactactcctgcaacagtttattataataatgtttaaggttatatttcttagaatgattgacatttagatacagtgcttctgcttagcagtaacgctaataacagttctaaagctagctctagtaactttaattctaattgagttcagtcagattctaatgctaatgtcggcttcttttatataattcctaaaactaatgaatataagattaatataaatattattttgggaagtataaccttacctcttggtaaaagataacgttatttagaaactaaaagtgttggtagtgatattcacgaaggcttttatataaattatataaatatgaaaagatatagtggtttacatgataaactatgtactattgaaaatattgaagttgctgatgataatgcaagaaagaataagaataagaaatatggtattaataaacatgataaaaatagacaatatgaaaatgaagatttagtagataaactatttaatcttaaatataaaacttctaaatatagtctatataaaatatatgaaccaaaagaacgtattatttatagattgccttattatccagataggattgctcatcatgctataatgaatgttgtaaaagatatttggacaaaaagttttattcataatacatatagttgtattgaaggtagaggtattcatctttgtgcaaataatcttaaaagagatttaagaaaatattataatgaaactaaatattgtcttaaattagatattaggaaattttatcctagcattcctcatgatggtcttaaagaatgtattagaaagaaaattaaagataaagattttctaattattcttgatgaaattattgattctactgatagtgttcgtaatacttcttctaaattaactggaaaaaatggtattggagtccctattggtaattatctatctcaatattttgctaatctttatcttagtgaacttgaccatttatgtaaagaagaacttaaatgtaagttttattatcgttatgcagatgatatagttatattaagtaatgataaagattttcttcataaagttcttatttatattaagttatatgttaatactattggattgaaagttaaagataattatcaaatatatcctgttgatagtagaggaataaattttgttggttatgtattttatcatactcatactcttattagaaaatctattaaatataaaattataagactagtaaatagttatttaaatagagaaattgataaaaaagaatttaaagttagaatgtgtgcttattatggatggcttaaacacgctaatgctaaaaatcttctttataaaattcaaagtcttacaggtgttagatattctaattggaatggtaaaagaactaatattgctaaatattatgataaatacgttagagtaattcaagttattaattatgctaagtattttagaattaattttattagaaatggtaaagcttattatgctgatagtagagataaaactctattttattctatacatagacttaatcattttcctattaattttaaaattactaaatatgattggcgtatttatgttaaaaatagaaaagaaaatgtcaaacctcaaacataatatattatgactaaagataaacttaaagatgatattattagaactatatgttgtttaaatagtgatatatctaataaagatagagaacttctaattaaattgtttaattctattatagattatactaataatactgaacttgaacaagaaattggtcaacttcaacaaaaatataatgaattaactggagatattaatgaaatagaaaaattagctaattatgtaagaactaaacataattctttatatactgatgttaataatactcttaaacctaaaataaatagtattaatgatagagtaactgcattagaaaacgcaattcaatcttaacatggctagtcttaatcaattagttagtgaatttgctcatgctgttggcaatcctaatagtattcctcttagacgtaatcttcgatatgctattcttcatggtcgtaatgaactaattcgtaaaagttatgaaaatcataaatatgttgataaaggtttgcaacaacgtattcgtgtttctattattaatgttcctgatggtgacctatataatagtcaaactcttgggcttcctgcaattaaacgtactaaacaagaagttccaaagccagttagacttattaataacttacctttccaatcaattagaactaccggacattctgggatagaaataccttttgctaaagaagctagtgctaagttttatcattatcttgcaggtatgtgtaatcttcctgtttatgattatattaatggttatatttatttctttagtaataataaagattggtttcaaaatataggttctattattattgaatctccatttgaaattccttatcttgttcctaccgaaactgttgaaaaagctaaagatgtaaattatgaccctattgatgatgaagctaaatacgatgatgatgaatttcttattcctgaagatatgattggagctcttaaagagattgtatttaaacgtaatcttattgaagttcctcgtcaaacaaatgaaactcctattgataattttgtaactagataa
>err844008_ms_2
atggaagatgataaaagagttaattataagttagacgctattaataaacttattaataatcttaaacttagtatttctggtaataaagaacataatgagcttagagaaaataatgttatagttaatcttgatgagattagtcaaaagattactgaattacatgaaatggttaaagctgaatttgatgaatttgaaaatcaacataaaagtgaatcagatgaaactcaaactcttcttaataatcgttttgataaaattgatgctaaattagatagtattaaagctgctgttgatagtatgaaaactactattggtaataaacttgatactgttaattctactattaataaagcaaatacaaatatagttgctgcaattaatgctatgaaagctagtaatgatactaaaaacgatgctataattactgttcttcaaggacttgtaactaaagttaatcaaaatactaataatattaattctcttgatagtcgagttgatgctctagaacaagcttaacatgaattttaatttagtagagatgtataatggcttgttaagattcaacaagcatatactaaatgaacttgcagaaggacttaaacatttacctaatttagatggagtatctaaaggagatagtttaattattaatgaacaaggtaatccagcttggggttctgctgcatttattcctacttttgaaaatgctgcttatggtattgaatggactaaagatgacaatgatataatcagaattggtaatgctaaatttcatagagaacttcctattcaaaatagacttaaaggttgtgtctataatgaaaagaaaataagttatttccttaatcctacgggttgggctaaacctcttgaaaatggtcttattccttctcttgatggaagtgatggcgatgttggggtaagagttccagaattttatatgtgtgttaaagatactggtactaaatatcaactttggataagtgattttaatattgatggaacatttactagaattcatccttttattataagtcatactaaaactatgactagaactagagaagatggtaaagaagaagtatttagtgcttgtattaaacctgatgataccagatatttaggaggagataaaagttcttctgttgttgctattaaattacaaggcagacctagaactggaattagttataataaagctaacgaattttgtgctaatcgtggcgattggattacaatgattgattatattgaatattgtgctttacaagctctttgttatattgagtatgctaattttgataatcaagctgcattaaatactaatttaactagtgatggatttaaacaaggaggacttggtgctggtgttacaaatttagattgggatagatggacagcttttaatggtaataatcctattgtacaaacttattggactgctgaacataatattggtaatggtagtacaaatggtgaccattatgaaataggaaattataatacagatggtagtaatcttagtacttatcctgctgtttatcgaggtattctaaatttctttggtgatatatggacatttattagagatgtagctattataaatcgtaatgcaaattacaatagtgtttatcttcttaaaaaaggtgttaatcattctgatgttacaaaagataatattcaagataaatgttattttataggtgaccaagctaatactaatagttttattactgaatttgattttagatttggtccttattttgttcctaataaagttggaactaataaaaaagctgactataattggaaaagaggtaatgatggacaagatatagataaagctgttcgtgtgcttctgcttggcggtcgcgctattagcggttctaaggctggctctggtagctttcattctcattgcattcggccggattctactgctggtgtcggcttctttaccacagttaagcttgattaaataagtccacgtggaactgttgctaagagtagttggttaattaatttgttttctgtttttgtatttctcgatactactcctgcaacagtttattataataatattaaaggttatatttcttaagatgattgacatttagatacagtgcttctgcttagcagtaacgctaataacagttctaaagctagctctagtaactttaattctaattgaattcagtcagattctaatgctaatgtcagcttcttttatataattcctaaaactaataaatataagattaatataaatattattttgggaagtataatcttacctcttggtaaaagataacgttatttagaaactaaaagtgttggtagtgatattcacgaaggctcttatataaattatataaatatgaaaagatatagtggtttacatgataaactatgtactattgaaaatattgaagttgctgatgataatgcaagaaagaataagaataagaaatatggtattaataaacatgataaaaatagacaatatgaaaatgaagatttggtagataaactatttaatcttaaatataaaacttctaaatatagtctatataaaatatatgaaccaaaagaacgtattatttatagacttccttattatccagatagaattgctcatcatgctataatgaatgttgtaaaagatatttggacaaaaagttttattcataatacatatagttgtattgaaggtagaggtattcatctttgtgcaaataatcttaaaagagatttaagaaaatatcctaacgaaactacatattgtcttaaattagatattagaaaattttatcctagcattcctcatgatggtcttaagaaatgtattagaaagaagattaaagataaagattttctaatgattcttgatgaaattattgattctactgataatgttcgtgatatttcttctaaattaactaataaaattggaattggagttcctattggtaattatttatctcaatactttgctaatctttatcttagtgaacttgaccatttatgtaaagaagaacttaaatgtaaattctattatcgttatgctgatgatatagttattttaagtcatgataaagattttcttcataaagttcttatttatattaaattatatgttcatactattggattgaaagttaaagataattatcaaatatatcctgttaatagtagaggaattaattttgttggttatgtattttatcatactcatactctaattagaaaatctattaaatataaaattataagactagtaaatagttatttaaatagagaaatcgataggaaagaatttaaagttagaatgtgtgcttattatggatggcttaaacacgctaatgctaaaaatcttctttataaaattcaaagtcttacaggtattagatattctaattggaatggcaaaagaactaatattactaaatattatggtaaatacgttagaataattcaagttattaattatgctaagtattttagaattaattttattagaaatggtaaagcttattatgctgatagtagagataaaactctattttattctatacatagacttaatcattttcctattaattttaaaattattaaatatgattggcgtatttatgctaaaaatagaaaagaaaatgtcaaacctcaaacataatatattatgactaaagataaacttaaagatgatattattagaactattaataatttaaataacgatatatctattgaaagtagagaacttctaattaaactattaaattctattgttgattatactaataatactgaacttgaacaagatgttaaagttataacgcaaaaacataatgaattagttgaaacggttaatgaacttaaaactaaagttgaaacatattctaataagattaacgaacttaaacaaagagttcatcaattagaaaatgcaagtcaatcttaatatggctagtcttaatcaattaattagtgaatttgctcatgctgttggcaatcctaatagtattcctcttagacgtaatcttcgatatgctattcttcatggtcgtaatgaactaattcgtaaaagttatgaaaatcataaatatgttgataaaggtttgcaacaacgtattcgtgtttctatcattaatgttcctgatggtgacttatataatagtcaaactcttgggcttcctgcgattaaacgtactaaacaagaagttccaaagccagttagacttattaataacttacctttccaatcaattagaactaccggacatactgggatagaaataccatttgcaaaagaagctagtgctaagttttatcattatcttgcaggtatgtgtaatcttcctgtttatgattatattaatggttatatttatttctttagtaataataaagattggtttcaaaatataggttctattattattgaatctccatttgaaattccttatcttgttcctaccgaaactgttgaaaaagctaaagatgtaaattatgatcctattgatgatgaagctaaatacgatgatgatgaatttcttattcctgaagatatgattggaactcttaaagagattgtatttaaacgtaatcttattgaagttcctcgtcaaacaaatgaaactcctattgataattttgtaactagataa
>err844022_ms_1
atggaagatgataaaagagttaattataagttagatgctattaataaacttattaataatcttaaacttagtatttcaggtaataaagaacatgatgagcttggagaaaataatgttatagttaatcttgatgagattagtcaaaagattactgaattacatgaaatggttaaagctgaatttgatgagtttgaaaatcaacataaaagtgaatcagatgaaactcaaactcttcttaataatcgttttgataaaattgatgctaaattagatagtattaaagctgctgttgatagtatgaaaactattattggtaataaacttgatactgttaattctactattaataaagcaaatacagatatagttgctgcgattaatgctatgaaagctagtaatgatactaaaaacgatgctataattactgctcttcaaggacttgtaactaaagttaatcaaaatactaataatattaattctcttgatggtcgagttgatgctctagaacaagcttaatatgaattttaatttagtagaaatgtataatggcttgttaagatttaacaagcatatactaaatgaacttgcagaaggacttaaacatctacctaatttagatggagtatctaaaggagatagtttaattattaatgaacaaggtaatccaacttggggttcatctgcatttattcctacttttgaaaatgctgcttatggtattgaatggactaaagatgataatgatataattagaattggtaatgctaaatttcatagagaacttcctattcaaaatagacttaaaggttgtgtctataatgaaaagaaaatcagttatttccttaatcctacgggttgggctaaacctcttgaaaatggtcttattcctcctcttgatggaagtgatggcgatgtcggggtaagagttccagagttttatatgtgcgttaaagatactggtactaaatatcaactttggataagtgattttaatattgatggaacatttactagagttcatccttttattataagtcatactaaaactatgactagaactatagaagatggtaaagaagaagtatttagtgcttgtattaaacatgatgatactagatatttaggaggaaataaaagttcttctgttgttgctactaaattacaaggtagacctagaactggaattaattatgataaagcaaatgaattttgtgctaatcgtggcgattggattacaatgattgattatcttgaatattgtgctttacaagctctttgttatattgaatatgctaattttgataatcaagctgcattaaatactaatttaactagtgatggatttaaacaaggaggacttggtgctggtgttacaaatttagtttgggatagatggacagcttttaatggcaataaccctattgtacaaacttattggactgctgaacataatattggtaatggtagtacaaatggtgaccattatgaactaggaaattataatacagatggaagtaatttaaatacttatcctgctgtttatcgaggtattctaaatttctttggtgatatatggacatttattagagatgtagctattataaatcgtaatgcaaattataatagtgtttatcttctcaaaaaaggtgttaatcattctgatgttacaaaagataatattcaagataaatgttattttataggtgaccaagctaatactaataattttattactgaatttgattttagatttggtccttattttgttcctaataaagttggaactaataaaaaagctgactataattggataagaggtaataatggacaagatacagataaagctgttcgtgtgcttctgcttggcggttacgcttctgacggttctttggctggctctggttactttaattcttattgggttcggtcgggttctaatgctcatgtcggcttctttactacagttaaacttgattaaataagtccacgtggaactgttgctaggagtagttggttaattaatttgttttctgtttttgcatttctcgatactactcctgcaacagtttattataataatgtttaaggttatatttcttaagatgattgacatttagatacagtgcttctgcttggcggtaacgctaataacagttctaaagctagctctagtaactttaattctaattgagttcagtcagattctaatgctaatgtcggcttcttttatataattcctaaaactaataaatataagattaatataaatattattttgggaagtataaccttacctcttggtaaaagataacgttatttagaaactaaaagtgttggtagtgatattcacgaaggctcttatataaattatataaatatgaaaagatatagtggtttacatgataagctatgtactattgaaaatattgaagttgctgatgataatgcaagaaagaataagaataagaaatatggtattaataaacatgataaaaatagacaatatgaaaatgaaaatttagtagataaactatttaatcttaaatataaaacttctaaatatagtctatataaaatatatgaaccaaaagaacgtattatttatagacttccttattatcctgatagaattgctcatcatgctataatgaatgttgtaaaagatatttggacaaaaagttttattcataatacatatagttgtattgaaggtagaggtattcatctttgtgcaaataatcttaaaagagatttaagaaaatattataatgaaactaaatattgtcttaaattagatattaggaaattttatcctagtattcctcatgatggtcttaagaaatgtattagaaagaagattaaagataaagattttttaatgattcttgatgaaattattgattctactgataatgttcgtgatgtttcttctaaattaactaataaaattggaattggagttcctattggtaattatttatctcaatactttgctaatctttatcttagtgaacttgaccatttatgtaaagaagaacttaaatgtaagttttattatcgttatgcagatgatatagttatattaagtaatgataaagattttcttcataaagttcttatttatattaagttatatgttaatactattggattgaaagttaaagataattatcaaatatatcctgttgatagtagaggaataaattttgttggttatgtattttatcatactcatactcttattagaaaatctattaaatataaaattataagactagtaaatagttatttaaatagagaaattgataaaaaagaatttaaagttagaatgtgtgcttattatggatggcttaaacatgctgatgctaaaaatcttctttataaaattcaaagtcttacaggtgttagatattctaattggaatggtaaaagaactaatattgctaaatattatggtaaatacgttagaataattcaagttattaattatgctaagtattttagaattaattttattagaaatggtaaagcttattatgctgatagtagagataaaactttattttattctatacatagacttaatcattttcctattaattttaaaattactaaatatgattggcgtatttatgttaaaaatagaaaagaaaatgtcaaacctcaaacataatatattatgactaaagataaacttaaagatgatattattagaactatatgttttttaaatagtgatatatctaataaagatagagaacttctaattaaattgtttaattctattatagattatactaataatactgaacttgaacaagatgttaaagttataacacaaaagcataacgaattagttgaaacagttaatgaacttaaaactaaagttgaaacatattctgataggattaatgaacttgaacaaagagttcatcaattagaaaatgcaagtcaatcttaatatggctagtcttaatcaattagttagtgaatttgctcatgctgttggcaatcctaatagtattcctcttagacgtaatcttcgatatgctattcttcatggtcgtaatgaactaattcgtaaaagttatgaaaatcataaatatgttgataaaggtattcagcaacgtattcgtgtttctattattaatgttcctgatggcgacttatataatagtcaaactcttgggcttcctgcgattaaacgtactaaacaagaagttccaaagccagttagacttattaataacttacctttccaatcaattagaactaccggacatactgggatagaaataccatttgcaaaagaagctagtgctaagttttatcattatcttgcaggtatgtgtaatcttcctgtttatgattatattaatggttacatttatttctttagtaataataaagattggtttcaaaatataggttctattattattgaatctccatttgaaattccttatcttgttcctaccgaaactgttgaaaaagctaaagatgtaaattatgaccctattgatgatgaagctaaatacgatgatgatgaatttcttattcctgaagatatgattggaactcttaaagagattgtatttaaacgtaatcttattgaagttcctcgtcaaacaaatgaaactcctattgataattttgtaactagataa
>err844045_ms_1
atggaagatgataaaagagttaattataagttagatgctattaataaacttattaataatcttaaacttagtatttctggtaataaagaacataatgaacttggagaaaataatgttatagttaatcttgatgagattagtcaaaagattactgaattgcatgaaatggttaaagctgaatttgatgaatttgaaaatcaacataaaagtgaatcagatgaaactcaaactcttattactgaaaaatttgatttagttcattctgatttagctactattagtgataaacttactactattgatacaaatataaagaatatgagtagtgcattacaaggtaagtttaatgctttaattgctgccgttaatgatatgaaagctagtaatgatactaagaacgatgctataattgctgctcttcaaggacttgtaactaaagttaatcaaaatactaataatattaattctcttgatggtcgagttgatgctctagaacaagcttaacatgaattttaatttagtagagatgtataatggcttgttaagatttaacaagcatatactaaatgaacttgcagaaggacttaaacatctacctaatttagatggagtatctaaaggagatagtttaattattaatgaacaaggtaatccagcttggggttctgctgcatttattcctacttttgaaaatgctgcgtatggtattgaatggactaaagatgacaatgatataatcagaattggtaatgctaaatttcatagagaacttcctattcaaaatagacttaaaggttgtgtctataatgaaaagaaaatcagttatttccttaatcctacgggttgggctaaacctcttgaaaatggtcttattcctcctctagatggaagtgatggcgatgttggggtaagaattccagagttttatatgtgcgttaaagatactggtactaaatatcaactttggataagtgattttaatattgatggaacatttactagagttcatccttttattataagtcataccaaaactatgactagaactagagaagatggtaaagaagaagtatttagtgcttgtattaaacctgatgatactagatatttaggtggaaataaaaatccttctattgctgctattaaattgcaaggtagacctagaactggaattagttatgataaagctaatgaattttgtgctaatcgtggcgattggattacaatgattgattatcttgaatattgtgctttacaagctctttgttatattgagtatgctaattttgataatcaagctgcattaaatactaatttaactagtgatggatttaaacaaggaggacttggtgctggtgttactaatttaaattgggaaagatggacagcttttaatgataataatcctattgtacaaacttattggactgctgaacataatattggtaatggtagtacaaatggtgaccattatgaactaggaaattataatacagatggtagtaatcttaatacttatcctgctgtttatcgtggtattctaaacttttttggtgatatatggacatttattagagatgtagttattgtaaatcgcaatgcaaattataatagtgtttatcttcttaaaaaaggtgttaatcatgccgatattacaatagataatattcaagataaatgttattttataggtgaccaagctaatagtaataattttattactgaatttgattttagattcggtccttattttgttcctaataaaattggaactaataaaaaagctgattataattggataagaggtaacaacggacaagatacagataaagctgttcgtgtgcttctgcttggcggtaccgttgatagcggttctggggctggctctggtggctttaattctcattgggttcggtcgggttcttatgctactgtcggcttctttaccacagttaaacttgattaaataagtccacgtggaactgttgctaggagtagttggttaattaatttgttttctgtttttgtatttctcgatactactcctgcaacagtttattataataatattaaaggttatatttcttaagatgattgacatttagatacagtgcttctgcttagcagtaacgctaataacagttctaaagctagctctagtaactttaattctaattgagttcagtcagattctaatgctaatgtcggcttcttttatataattcctaaaactaataaatataagattaatataaatattattttgggaagtataaccttacctcttggtaaaagataacgttatttagaaactaaaagtgttggtagtgatattcacgaaggctcttatataaattatataaatatgaaaagatatagtagtttacatgataaactatgcattattgaaaatattgaagttgctgatgataatgcaagaaagaataaaaataagaaatatggtattaataaacatgataaaaatagacaatatgaaaatgaagatttagtagataaactatttaatcttaaatataaaacttctaaatatagtctatataaaacatatgaaccaaaagaacgtattatttataggcttccttattatcctgatagaattgctcatcatgctataatgaatgttgtaaaagatatttggacaaaaaattttattcataatacatatagttgtattgaagatagaggtattcatctttgtgcaaataatcttaaaagagatttaagaaaatattataatgaaactaaatattgtcttaaattagatattaggaaattttatcctagtattcctcatgatggtcttaagaaatgtattagaaagaagattaaagataaagattttttaatgattcttgatgaaattattgattctactgataatgttcgtgatgtttcttctaaattaactaataaaattggaattggagttcctattggtaattatttatctcaatactttgctaatctttatcttagcgaacttgaccatttatgtaaagaagaacttaaatgtaaattctattatcgttatgctgatgatatagttattctaagtgatgataaagattttcttcataaagttcttatttatattaagttatatgttcatactattggattgaaagttaaagataattatcaaatatatcctgttgatagtagaggaattaattttgttggttatgtattttatcatactcacactcttattagaaaatctattaaatataaaattataagactagtaaatagttatttaaatagagaaattgataaaaaagaatttaaagttagaatgtgtgcttattatggatggcttaaacacgctgatgctaaaaatcttctttataaaattcaaagtcttacaggtgttagatattctaattggaatggtaaaagaactaatattgctaaatattatggtaaatacgttagaataattcaagttattaattatgctaagtattttagaattaattttattagaaatggtaaagcttattatgctgatagtagagataaaactctattttattctatacatagacttaatcattttcctattaattttaaaattactaaatatgattggcgtatttatgttaaaaatagaaaagaaaatgtcaaacctcaaacataatatattatgactaaagataaacttaaagatgatattattagaactatatgttttttaaatagtgatatatctaataaagatagagaacttctaattaaattgtttaattctattatagattatactaataatactgaacttgaacaagatgttaaagttataacacaaaagcataatgaattagttgatacagttaatgaacttaaagctaaagttgaaacatattctgataagattaatgagcttgaagaaagagttcatcaattagaaaacgcaagtcaatcttaacatggctagtcttaatcaattagttagtgaatttgctcatgctgttggcaatcctaatagtattcctcttagacgtaatcttcgatatgttattcttcatggtcgtaatgaactaattcgtaaaagttatgaaaatcataaatatgttgataaaggtttgcaacaacgtattcgtgtttctattattaatgttcctgatggtgacttatataatagtcaaactcttgggcttcctgcgattaaacgtactaaacaagaagttccaaagccagttagacttattaataacttacctttccaatcaattagaactaccggacatactgggatagaaataccatttgcaaaagaagctagtgctaagttttatcattatcttgcaggtatgtgtaatcttcctgtttatgattatattaatggttatatttatttctttagtaataataaagattggtttcaaaatataggttctattgttattgaatctccatttgaaattccttatcttgttcctaccgaaactgttgaaaaagctaaagatgtaaattatgaccctattgatgatgaagctaaatacgatgatgatgaatttcttattcctgaagatatgattggagctcttaaagagattgtatttaaacgtaatcttattgaagttcctcgtcaaacaaatgaaactcctattgataatcttgtaactagataa
>err975089_s_1
atggaagatgataaaagagttaattataagttagatgctattaataaacttattaataatcttaaacttagtatttctggtaataaagaacatgatgagcttggagaaaataatgttatagttaatcttgatgagattagtcaaaagattactgaattacatgaaatggttaaagctgaatttgatgagtttgaaaatcaacataaaagtgaatcagatgaaactcaaactcttcttactgaaaaatttgatttagttcattctgatttagctactattagtgataaacttactactattgatacaaatataaagaatatgagtagtgcattacaaggtaagtttaatgctttaattgctgccgttaatgatatgaaagctagtaatgatactaagaacgatgctataattgctgctcttcaaggacttgtaactaaagttaatcgaaatactagtaatattaattctcttaacggtcgagttgatgctctagaacaagcttaacatgaattttaatttagtagaaatgtataatggcttgttaagatttaataagcatatactaaatgaacttgcagaaggacttaaacatctacctaatttagatggaatatctaaaggagatagtttaattattaatgaacaaggtaatccagcttggggttctgctgcatttattcctacttttgaaaatgctgcttatggtattgaatggactaaagatgataatgatataatcagaattggtaatgctaaatttcatagagaacttcctattcaaaatagacttaaaggttgtgtctataatgaaaagaaaatcagttatttccttaatcctacgggttgggctaaacctcttgaaaatggttttgttcctcctcttgatggaagtgatggcgatgttggggtaagagttccagagttttatatgtgcgttaaagatactggtactaaatatcaactttggataagtgattttaatattgatggaacatttactagagttcatccttttattataagtcatactaaaactatgactagaactagagaagatggtaaagaagaagtatttagtgcttgcattaaacatgataataccagatatttaggaggaaataaaagttcttctgttgttgctactaaattacaaggtagacctagaactggtattaattatgataaagcaaatgaattttgtgctaatcgcggtgattggattacaatgattgattatcttgaatattgtgctatacaagctctttgttatattgaatatgctaattttgataatcaagctacattaaatactaatttaactagtgatggatttaaacaaggaggtcttggtgctggtgttacaaatttaaattggggtagatggacagcttttaatggtaataatcctattgtacaaacttattggactgctgaacataatattggtaatggtagtactaatggtgaccattatgaattaggaaattataatgcagatggaagtaatttaaatacttatcctgctgtttatcgtggtattctaaatttctttggtgatatatggacatttgttagagatgtagctattattaataaagatacaaattataatagtgtttatcttcttaaaaaaggtgttaatcattctgatattacaatagataatattcaagataaatgttattttataggtgaccaagctaatactaataattttattactgaatttgattttagatttggtccttattttgttcctaataaagttggaactaataaaaaagctgactataattggaaaagaggtaatgatggacaagatacagataaaactgtacgtgtgcttctgcttggcggttacgctcatcgcggttctgcggctggctctggttactttacttcttattgggttcggtcggattctgctgcttttgtcggcttctttaccacagttaaacttgattaaataagtccacgtggaactgttgttaggagtagttggttaattaatttgttttctgtttttgcatttctcgatactactcctacaacagtttattataataatattaaaggttatgtttcttaagatgattgacatttagatacagtgcttctgcttagcagtaacgctaataacagttctaaagctagctctagtaactttaattctaattgagttcagtcagattctaatgctaatgtcggcttcttttatataattcctaaaactaataaatataatattaatataaatattattttgggaagtataaccttacctcttggtaaaagataacgttatttagaaactaaaagtgttggtagtgatattcacgaaggctcttatataaattatataaatatgaaaagatatagtggtttacatgataaactatgtactattgaaaatattgaagttgctgatgataatgcaagaaagaataagaataagaaatatggtattaataaacatgataaaaatagacagtatgaaaatgaagatttagtagataaactatttaatcttaaatataaaacttctaaatatagtctatataaaatatatgaaccaaaagaacgtattatttatagacttccttattatccagatagaattgctcatcatgctataatgaatgttgtaaaagatatttggacaaaaagttttattcataatacatatagttgtattgaaggtagaggtattcatctttgtgcaagtaatcttaaaagagatttaaggaaatatcctaatgaaactaaatattgtcttaaattagatattagaaaattttatcctagtattcctcatgatggtcttaaagaatgtattagaaaaaagattaaagataaagattttctaataattcttgatgaaattattgattctactgataatgttcgtgatatttcttctaaattaactaataagattggaattggagttcctattggtaattatctatctcaatactttgctaatctttatcttagtgaacttgaccatttatgtaaagaagaacttaaatgtaaattctattatcgttatgctgatgatatagttattttaagtcatgataaagattttcttcataaagttcttatttatattaaattatatgttcatactattggattaaaagttaaagataattatcaaatatatcctgttgatagtagaggaattaattttgttggctatgtattttatcatactcatactctaattagaaaatctattaaatataaaattataagactggtaaatagttatttaaacagagaaattgataaaaaagaatttaaagttagaatgtgtgcttattatggatggcttagacacgctgatgctaaaaatcttctttataaaattcaaagtcttacaggtgtcagatattctaattggaatggtaaaagaactaatattactaaatattatggtaaatacgttagaataattcaaattattaattatgctaaatattttagaattaattttattagaaatggtaaagcttattacgctgatagtagagataaaactctattttattctatacatagacttaatcattttcctattaattttaaaattactaaatatgattggcgtatttatactaaaaatagaaaagaaaaagttaaacttaaaacataatatattatgactaaagataaacttaaagatgatattattagaactatatgctgtttaaatagtgatatatctaataaagatagacaacttctaattaaattgtttaattctattgttgattatactaataatactgaacttgaacaagatgttaaagttataacacaaaaacataacgaattagctgaaacagttaatgaacttaaaactaaagttgaaacatattctaataagattaatgaacttgaacaaagagttcatcaattagaaaacgcaagtcaatcttaacatggctagtcttaatcaattagttagtgaatttgctcatgctgttggcaatcctaatagtattcctcttagacgtaatcttcgatatgctattcttcatggtcgtaatgaactaattcgtaaaagttatgaaaatcataaatatgttgataaaggtttgcaacaacgtattcgtgtttctattgttaatgttcctgatggtgatttatataatagtcaaactcttggacttcctgcgattaaacgtactaaacaagaagttccaaagccagttagacttattaataacttacctttccaatcaattagaactaccggacatactgggatagaaataccatttgcaaaagaagctagtgctaagttttatcattatcttgcaggtatgtgtaatcttcctgtttatgattatattaatggttatatttatttctttagtaataataaagattggtttcaaaatataggttctattattattgaatctccatttgaaattccttatcttgttcctactgaaactgttgaaaaagccaaagatatagattacgatcctattgatgatgaagctaaatatgatgatgatgaatttcttattcctgaagatatgattggagctcttaaagagattgtatttaaacgtaatcttattgaagttcctcgtcaaacaaatgaaactcctattgataattttgtaactagataa
>hvcf_c9_ms_3
atggaagatgataaaagagttaattataagttagatgctattaataaacttattaataatcttaaacttagtatttctggtaataaagaacatgatgagcttggagaaaataatgttatagttaatcttgatgaaattagtcaaaagattactgaattacatgaaatggttaaagctgaatttgatgagtttgaaaatcaacataaaagtgaatcagatgaaactcaaactcttcttaataatcgttttgataaaattgatgctaaattagatagtattaaagctgctgttgatagtatgaaaactactattggtaataaactcgatactgttaattttactattaataaagcaaatacagatatagttgctgcgattaatgctatgaaagctagtaatgatactaagaacgatgctataattactgctcttcaaggacttgtaactaaagttaatcaaaatactaataatattaattctcttaacggtcgagttgatgctctagaacaagcttaacatgaattttaatttagtagagatgtataatggcttgttaagatttaacaagcatatactaaatgaacttgcagaaggacttaaacatctacctaatttagaaggtgcatctaaaggagatagtctttatattaatgaagatggtaatcctacttggggttcttctgcatttattcctacttttgaaaatgctgcttatggtatagaatggactaaaaatgataatgatgtaattagaattggtaatgctaaatttcatagagaacttcctattcaaaatagacttaaaggttgtgtctataatgaaaagaaaatcagttatttccttaatcctacgggttgggctaaacctcttgaaaatggtcttgttcctcctcttgatggaagtgatggcgatgttggggtaagagttccagaattttatatgtgtgttaaagatactggtactaaatatcaactttggataagcgattttaatattgatggaacatttactagagttcatccttttattataagtcatactaaaactatgactagaactagagaagatggtaaagaagaagtgtttagtgcttgtattaaacctgatgatactagatatttaggaggaaataaaagttcttctgttgttgctactaaattacaaggtagacctagaactggtattaattatgataaagcaaatgaattttgtgctaatcgtggtgattggattacaatgattgattatcttgaatattgtgctttacaagctctttgttatattgagtatgctaattttgataatcaagctgcattaaatactaatttaactagtgatggatttaaacaaggtggtcttggtgctggtgttactaatttaacttgggatagatggacagcttttaatggtaataatcctattgtacaaacttattggactgctgaacataatattggtaatggtagtacaaatggtgaccattatgaactaggaaattataatgcagatggaagtaatttaaatacttatcctgctgtttatcgtggtattctaaatttctttggtgatatatggacatttgttagagatatagctattataaatcgtaatgcaaattataatagtgtttatcttcttaaaaaaggtgttaatcatgctgatattacaaaagataatattcaagataaatgttattttataggtgaccaagttaatactaataattttattactgaatttgattttagatttggtccttattttgttcctaataaagttggaactaataaaaaagctgactataattggataaaaggtaataatggacaagatacagataaagctgttcgtgtgcttctgcttggcggttacgctgatcgcggttcttcggctggctctggtcactttgattctgattgggttcggtcggattatgatgctacttgcggcttctttaccacagttaagcttgattaaataagtccacgtggaactgttgctaggagtagttggttaattaatttgttttctgtttttgtatttctcgatactactcctgcaacagtttattataataatattaaaggttatatttcttaagatgattgacatttagatacagtgcttctgcttagcagtaacgctaataacagttctaaagctagctctagtaactttaattctaattgagttcagtcagattctaatgctaattacggcttcttttatataattcctgaaactaataaatataagattaatataaatattattttgggaagtataaccttacctcttggtaaaagataacgttatttagaaactaaaagtgttggtagtgatattcacgaaggctcttatataaattatataaatatgaaaagatatagtggtttacatgataaactatgtactattgaaaatattgaagttgctgatgataatgcaagaaagaataagaataagaaatatggtattaataaacatgataaaaatagacaatatgaaaatgaagatttagtagataaactatttaatcttaaatataaaacttctaaatatagtctatataaaatatatgaaccgaaagaacgtattatttatagacttccttattatccagatagaattgctcatcatgctataatgaatgttgtaaaagatatttggacaaaaagttttattcataatacatatagttgtattgaaggtagaggtattcatctttgtgcaaataatcttaaaagagatttaagaaaatattataatgaaactaaatattgtcttaaattagatattaggaaattttatcctagtattcctcataatggtcttaagaaatgtattagaaagaagattaaagataaagattttttaatgattcttgatgaaattattgattctactgataatgttcgtgatgtttcttctaaattaactaataaaattggaattggagttcctattggtaattatttatctcaatactttgctaatctttatcttagtgaacttgaccatttatgtaaagaagaacttaaatgtaaattctattatcgttatgctgatgatatagttattttaagtcatgataaagattttcttcataaagttcttatttatattaaattatatgttcatactattggattaaaagttaaagataattatcaaatatatcctgttgatagtagaggaattaattttgttggttatgtattttatcatactcatactttaattagaaagtctattaaatataaaattataagactagtaaatagttatttaaatagagaaattgataagaaggaatttaaagttagaatgtgtgcttattatggatggcttaaacacgctgatgctaaaaatcttctttataaaattcaaagtcttacaggtgttagatattctaattggaatggtaaaagaactaatattgctaaatattatggtaaatacgttagaataattcaagttattaattatgctaagtattttagaattaattttattagaaatggtaaagcttattatgctgatagtagagataaaactctattttattctatacatagacttaatcattttcctattaattttaaaattactaaatatgattggcgtatttatgttaaaaatagaaaagaaaatgtcaaacctcaaacataatatattatgactaaagataaacttaaagatgatattattagaactatatgttgtttaaatagtgatatatctaataaagatagaaatttattaattgaattattaaaatctattgttgattatactaataatactgaacttgaacaagatgttaaagttataacacaaaagcataatgaattagttgaaacagttaatgaacttaaaactaaagttgaaacatattctaataagattaatgaacttgaacaaagagttcatcaattagaaaacgcaagtcaatcttaaaatggctagtcttaatcaattagttagtgaatttgctcatgctgttggcaatcctaatagtattcctcttagacgtaatcttcgatatgctattcttcatggtcgtaatgaactaattcgtaaaagttatgaaaatcataaatatgttgataaaggtttgcaacaacgtattcgtgtttctattattaatgttcctgatggtgacttatataatagtcaaactcttgggcttcctgcaattaaacgtactaaacaagaagttccaaagccagttagacttattaataacctacctttccaatcaattagaactactggacattctgggatagaaataccatttgcaaaagaagctagtgctaagttttattattatcttgcaggtatgtgtaatcttcctgtttatgattatattaatggttacatttatttctttagtaataataaagattggtttcaaaatataggttctattattattgaatctccatttgaaattccttatcttgttcctaccgaaactgttgaaaaagctaaagatgtaaattatgaccctattgatgatgaagctaaatacgatgatgatgaatttcttattcctgaagatatgattggagctcttaaagagattgtatttaaacgtaatcttattgaagttcctcgtcaaacaaatgaaactcctattgataattttgtaactagataa
>hvcf_d10_ms_2
atggaagatgataaaagagttaattataagttagaagctattagcaaacttattaataatcttaaacttagtatttctggtaataaagaacatgatgagcttggagaaaataatgttatagttaatcttgatgaaattagtcaaaagattactgaattgcatgaaatggttaaagctgaatttgatgaatttgaaaatcaacataaaagtgaatcagatgaaactcaaactcttcttactgaaaaatttgatttagttcattctgatttagctactattagtgataaacttactactattgatacaaatataaagaatatgagtagtgcattacaaggtaagtttaatgctttaattgctgccgttaatgatatgaaagctagtaatgatactaagaacgatgctataattgctgctcttcaaggacttgtaactaaagttaatcaaaatactaataatattaattctcttgatggtcgagttgatgctctagaacaagcttaatatgaattttaatttagtagaaatgtataatggcttattaagatttaataagcatatactaaatgaacttgcagaagggcttaaacatttacctaatttagatggagtatctaaaggagatagtttaattattaatgaacaaggtaatccagcttggggttctgctgcatttattcctacttttgaaaatgctgcgtatggtattgaatggactaaagatgacaatgatataatcagaattggtaatgctaaatttcatagagaacttcctattcaaaatagacttaaaggttgtgtctataatgaaaagaaaatcagttatttccttaatcctacgggttgggctaaacctcttgaaaatggtcttattcctcctcttgatggaagtgatggcgatgttggggtaagagttccagaattttatatatgtgttaaagatactggtactaaatatcaactttggataagtgattttaatattgatggaacatttactagagttcatccttttattataagtcataccaaaactatgactagaactagagaagatggtaaagaagaagtatttagtgcttgtattaaacatgatgatactagatatttaggaggaaataaaagttcttctgttgttgctactaaattacaaggtagacctagaactggaattaattatgataaagcaaatgaattttgtgctaatcgtggcgattggattacaatgattgattatcttgaatattgtgctatacaagctctttgttatattgagtatgcaaattttgataatcaagctgcattaaatactaatttaactagtgatggatttaaacaaggaggacttggtgctggtgttacaaatttagcttgggatagatggacagcttttaatggcaataatcctattgtacaaacttattggactgctgaacataatattggtaatggtagtacaaatggtgaccattatgaactaggaaattataatacagatggtagtaatcttaatacttatcctgctgtttatcgtggtattctaaacttttttggtgatatatggacatttattagagatgtagttattgtaaatcgcaatgcaaattataatagtgtttatcttcttaaaaaaggtgttaatcatgccgatattacaatagataatattcaagataaatgttattttataggtgaccaagctaatagtaataattttattactgaatttgattttagatttggtccttattttattcctaataaagttggaactaataaaaaagctgattataattggataagaggtaataatggacaagatacagataaagctgttcgtgtgcttctgcttggcggttacgctcataacggttctgcggctggctctgggggctttaattctcgttgggttcggtcggattctggtgctgctgtcggcttctttaccacagttaagcttgattaaataagtccacgtggaactgtttgtcggcttctttaccacagttaagcttgattaaataagtccacgtggaactgttgttaggagtagttggttaattaatttgttttctgtttttgtatttctcgatactactcctgcaacagtttattataataatattaaaggttatatttcttaagatgattgacatttagatacagtgcttctgcttagcagtaacactaataacagttctaaagctagctctagtaactttaattctaattgagttcagtcagattctaatgctaatgtcggcttcttttatataattcctaaaactaataaatataagattaatataaatattattttgggaagtataaccttacctcttggtaaaagataacgttatttagaaactaaaagtgttggtagtgatattcatgaaggctcttatataaattatataaatatgaaaagatatagtggtttacatgataaactatgtactattgaaaatattgaagttgctgatgataatgcaagaaagaataaaaataagaaatatggtattaataaacatgataaaaatagacaatatgaaaatgaagatttagtagataaactatttaatcttaaatataaaacttctaaatatagtctatataaaatatatgaaccaaaagaacgtattatttatagacttccttattatccagatagaattgctcatcatgctataatgaatgttgtaaaatatatttggacaaaaagttttattcataatacatatagttgtattgaaggtagaggtattcatctttgtgcaaataatcttaaaagagatttaaggaaatatcctaatgaaactaaatattgtcttaaattagatattaggaaattttatcctagtattcctcataatggtcttaagaaatgtattagaaagaagattaaagataaagattttttaatgattcttgatgaaattattgattctactgataatgttcgtgatgtttcttctaaattaactaataaaattggaattggagttcctattggtaattatttatctcaatactttgctaatctttatcttagcgaacttgaccatttatgtaaagaagaacttaaatgtaaattctattatcgttatgctgatgatatagttattctaagtgatgataaagattttcttcataaagttcttatttatattaagttatatgttcatactattggattgaaagttaaagataattatcaaatatatcctgttgatagtagaggaattaattttgttggttatgtattttatcatactcatactctaattagaaaatctattaaatataaaattataagactagtaaatagttatttaaatagagaaattgataaaaaagaatttaaagttagaatgtgtgcttattatggatggcttaaacacgctgatgctaaaaatcttctttataaaattcaaagtcttacaggtgttagatattctaattggaatggtaaaagaactaatattgctaaatattatggtaaatacgttagaataattcaagttattaattatgctaagtattttagaattaattttattagaaatggcaaagcttattatgctgatagtagagataaaactctattttattctatacatagacttaatcattttcctattaattttaaaattactaaatatgattggcgtatttatactaaaaatagaaaagaaaatattaaacctcaaatataatatattatggctaaaaataaacttaaagatgatattattagaactatatgctgtttaaatagtgatatatctaataaagatagaaaattattaattgaattattaaattctattgttgattatactaataatactgaacttgaacaaaaagttaaagttatagaacaaaagcataatgaattagttgatacagttaatgaacttaaagctaaagttgaaacatattctgataagattaataagcttgaagaaagagttcatcaattagaaaacgcaagtcaatcttaacatggctagtcttaatcaattagttagtgaatttgctcatgctgttggcaatcctaatagtattcctcttagacgtaatcttcgatatgctattcttcatggtcgtaatgaactaattcgtaaaagttatgaaaatcataaatatgttgataaaggtattcagcaacgtattcgtgtttctattattaatattcctgatggtgacttatataatagtcaaactcttgggcttcctgcgattaaacgtactaaacaagaagttccaaagccagttagacttattaataacttacctttccaatcaattagaactaccggacatactgggatagaaataccatttgcaaaagaagctagtgctaagttttatcattatcttgcaggtatgtgtaatcttcctgtttatgattatattaatggttatatttatttctttagtaataataaagattggtttcaaaatataggttctattattattgaatctccatttgaaattccttatcttgttcctaccgaaactgttgaaaaagctaaagatgtaaattatgaccctattgatgatgaagctaaatacgatgatgatgaatttcttattcctgaagatatgattggagctcttaaagagattgtatttaaacgtaatcttattgaagttcctcgtcaaacaaatgaaactcctattgataatcttgtaactagataa
>hvcf_f2_ms_2
atggaagatgataaaagagttaattataagttagacgctattaataaacttattaataatcttaaacttagtatttctggtaataaagaacatgatgaacttggagaaaataatgttatagttaatcttgatgagattagtcaaaagattactgaattacatgaaatggttaaagctgaatttgatgagtttgaaaatcaacataaaagtgaatcagatgaaactcaaactcttcttaataatcgttttgacaaaattgatgctaaattagatagtattaaagctgctgttgatagtatgaaaactactattggtaataaacttgatactgttaattctactattaataaagcaaatacagatatagttgctgcgattaatgctatgaaagctagtaatgatactaagaacgatgctataattgctgctcttcaaggacttgtaactaaagttaatcaaaatactaataatattaattctcttgatggtagagttgatgctctagaacaagcttaatatgaattttaatttagtagaaatgtataatggcttgttaagatttaacaagcatatactaaatgaacttgcagaaggacttaaacatctacctaatttagatggagcatctaaaggagatagtttaattattaatgaacaaggtaatccttcttggggttctactgcatttattcctacttttgaaaatgctgcttatggtattgaatggactaaaaatgataatgatataatcagaattggtaattctaaatttcatagagaacttcctattcaaaatagacttaaaggttgtgtctataatgaaaagaaaatcagttatttccttaatcctacgggttgggctaaacctcttgaaaatggtcttgttcctcctcttgatggaagtgatggcgatgttggggtaagagttccagagttttatatgtgcgttaaagatactggtactaaatatcaactttggataagtgattttaatattgatggaacatttactagagttcatccttttattataagtcatactaaaactatgactagaactagagaagatggtaaagaagaagtatttagtgcttgtattaaacctgatgatactagatatttaggaggaaataaaagttcttctgttgatgttattaaattacaaggtagacctagaactggaattagttataataaagctaatgagttttgtgctaatcgtggcgattggattacaatgattgattatcttgaatattgtgctttacaagctctttgttatattgagtatgctaattttgataatcaagctgcattaaatactaatttaactagtgatggatttaaacaaggaggacttggtgctggtgttacaaatttaaattgggatagatggatagcttttaatggtaataatcctattgtacaaacttattggactgctgaacataatattggtaatggtagtacaaatggtgaccattatgaactaggaaattataacgcagatggtagtaatcttagtacttatcctgctgtttatcgaggtattctaaatttctttggtgatatatggacatttattagagatgtagctattataaatcgtaatgtaaattataatagtgtttatcttcttaaaaaaggagttaatcattctgatgttacaaaagataatattcaagataaatgttattttataggtgaccaagctaatactaataattttattactgaatttgattttagatttggtccttattttgttcctaataaagttggaactaataaaaaagctgactataattggataagaggtagtaatgaacaagatacagacaaagctgttcgtgtgcttcggcttggcggtcgcgctattaacggttctgaggctggctctggtgactttcgttctgattgggttcggtcggattctgttgctcatgtcgggttctttactacagttaaacttgattaaataagtccacgtggaactgttgctaggagtagttggttaattaatttgttttctgtttttgtatttctcgatactactcctgcaacagtttattataataatattaaaggttatatttcttaagatgattgacatttagatacagtgcttctgcttagcagtaacgctaataacagttctaaagctagctctagtaactttaattctaattgagttcagtcagattctaatgctaatgtcggcttctttatataattcctgaaactaataaatataagattaatataaatattattttgggaaatataaccttacctcttggtaaaagataacgttatttagaaactaaaagtgttggtagtgatattcacgaaggctcctatataaattatataaatatgaaaagatatagtggtttacatgataagctatgtactattgaaaatattgaagttgctgatgataatgcaagaaagaataaaaataagaaatatggtattaataaacatgataaaaatagacaatatgaaaatgaagatttagtagataaactatttaatcttaaatataaaacttctaaatatagtctatataaaatatatgaaccaaaagaacgtattatttatagacttccttattatccagatagaattgctcatcatgctataatgaatgttgtaaaatatatttggacaaaaagttttattcataatacatatagttgtattgaaggtagaggtattcatctttgtgcaaataatcttaaaagagatttaaggaaatattctaatgaaactaaatattgtcttaaattagatattaggaaattttatcctagtattcctcatgatggtcttaagaaatgtattagaaagaagattaaagataaagattttctaatgattcttgatgaaattattgattctactgataatgttcgtgatgtttcttctaaattaactaataagattggaattggagttcctattggtaattatctatctcaatactttgctaatctttatcttagtgaacttgaccatttatgtaaagaagaacttaaatgtaaattctattatcgttatgctgatgatatagttattttaagtcatgataaagattttcttcataaagttcttatttatattaaattatatgttcatactattggattaaaagttaaagataattatcaaatatatcctgttgatagtagaggaattaattttgttggctatgtattttatcatactcatactctaattagaaaatctattaaatataaaattataagactggtaaatagttatttaaacagagaaattgataaaaaagaatttaaagttagaatgtgtgcttattatggatggcttaaacacgctgatgctaaaaatcttctttataaaattcaaagtcttacaggtgtcagatattctaattggaatggtaaaagaactaatattactaaatattatggtaaatacgttagaataattcaaattattaattatgctaagtattttagaattaattttattagaaatggtaaagcttattacgctgatagtagagataaaactctattttattctatacatagatttaatcattttcctattaattttaaaattattaaatatgactggcgtatttatgctaaaaatagaaaagaaaaagttaaacttaaaacataatatattatgactaaagataaacttaaagatgatattattagaactatatgctgtttaaatagtgatatatctaataaagatagaaaattactaattgaattattaaattctattgttgattatactaataatactgaacttgaacaagatgttaaagttataaaacaaaaacataatgaattagttgaaacagttaatgaacttaaaactaaagttgaaacatattctaataagattaatgaacttgaacaaagagttcatcaattagaaaacgcaagtcaatcttaacatggctagtcttaatcaattagttagtgaatttgctcatgctgttggcaatcctaatagtattcctcttagacgtaatcttcgatatgctattcttcatggtcgtaatgaactaattcgtaaaagttatgaaaatcataaatatgttgataaaggtttgcaacaacgtattcgtgtttctattattaatgttcctgatggtgacttatataatagtcaaactcttgggcttcctgcaattaaacgtactaaacaagaagttccaaagccagttagacttattaataacttacctttccaatcaattagaactaccggacatactgggatagaaataccatttgcaaaagaagctagtgctaagttttatcattatcttgcaggtatgtgtaatcttcctgtttatgattatattaatggttatatttatttctttagtaataataaagattggtttcaaaatataggttctattattattgaatctccttttgaaattccttatcttgttcctactgaaactgttgaaaaagctaaagatgtaaattatgactctattgatgatgaagctaaatacgatgatgatgaatttcttattcctgaagatatgattggagctcttaaagagattgtatttaaacgtaatcttattgaagttcctcgtcaaacaaatgaaattcctattgataattttgtaactagataa
>inf058_s_2
atggaagatgataaaagagttaattataagttagaagctattagtaaacttattaataatcttaaacttagtatttctggtaataaagaacatgatgaacttggagaaaataatgttatagttaatcttgatgagattagtcaaaagattactgaattacatgaaatggttaaagctgaatttgatgagtttgaaaatcaacataaaagtgaatcagatgaaactcaaactcttcttaatagtcgttttgataaagttgatgctaaattagatagtattaaagctgctgttgatagtatgaaaactactattagtggtaaacttgatactgttaattctactattaataaagcgaatacggatatagttgctgcaattaatgctatgaaagctagtaatgatactaaaaacgatgctataattactgctcttcaaggacttgtaactcaagttaatcgaaatactagtaatattaattctcttgatggtcgagttgatgctctagaacaagcttaacatgaattttaatttagtagagatgtataatggcttgttaagatttaacaagcatatactaaatgaacttgcagaaggacttaaacatttacctaatttggatggagtatctaaaggagatagtttaattattaatgaacaaggtaatccagcttggggttctgctgcatttattcctacttttgaaaatgctgcttatggtattgaatggactaaagatgacaatgatataatcagaattggtaatgctaaatttcatagagaacttcctattcaaaatcgacttaaaggttgtgtctataatgaaaagaaaatcagttatttccttaatcctacgggttgggctaaacctcttgaaaatggttttattcctcctcttgatggaagtgatggcgatgttggggtaagagttccagagttttatatgtgcgttaaagatactggtactaaatatcaactttggataagtgattttaatattgatggaacatttactagagttcatccttttattataagtcatactaaaactatgactagaactagagaagatggtaaagaagaagtatttagtgcttgtattaaacatgacgatactagatatttaggaggaaataaaagttcttctgttgttgctactaaattacaaggtagacctagaactggaattacttatgataaagccaatgaattttgtgctaatcgcggtaattggattacaatgattgattatcttgaatattgtgctttacaggctctttgttatattgagtatgctaattttgataatcaagctgcattaaatactaatttaactagtgatggatttaaacaaggaggacttggtgctggtgttactaatttaaatttggatagatggacagcttttaatggcgttaatcctattgtacaaacttattggactgctgaacataatattggtaatggtagtactaatggtgaccattatgaactaggaaattataatgcagatggaagtaatttaaatacttatcctgctgtttatcgtggtattctaaatttctttggtgatatatggacatttgttagagatgtagctattataaatcgtaatgcaaattataatagtgtttatcttcttaaaaaaggagttaatcattctgatattacaaaagataatattcaagataaatgttattttataggtgaccaagttaatactaataattttattactgaatttgattttagatttggtccttattttgttcctaataaagttggaactaataaaaaagctgattataattggataagaggtggtaatgggcaagatacagataaagctgttcgtgtgcttctgcttggcggtcgcgctaattacggttctttggctggctctggttgcttttattctccttgggttcggtcgggttctgatgctgatgtcggcttctttactacagttaagcttgattaaataagtccacgtggaactgttgctaggagtagttggttaattaatttgttttctgtttttgtatttctcgatactactcctgcaacagtttattataataatattaaaggttatatttcttaagatgattgacatttagatacagtgcttctgcttagcagtaacgctaataacagttctaaagctagctctagtaactttaattctaattgagttcagtcagattctaatgctaatgtcggcttcttttatataattcctaaaactaataaatataagattaatataaatattattttgggaagtataaccttacctcttggtaaaagataacgttatttagaaactaaaagtgttggtagtgatattcacgaaggctcttatataaattatataaatatgaaaagatatagtggtttacatgataaactatgtactattgaaaatattgaagttgctgatgataatgcaagaaagaataaaaataagaaatatggtattaataaacatgataaaaatagacaatatgaaaatgaagatttagtagataaactatttaatcttaaatataaaacttctaaatatagtctatataaaatatatgaaccaaaagaacgtattatttatagacttccttattatccagatagaattgttcatcatgctataatgaatgttgtaaaatatatttggacaaaaagttttattcataatacatatagttgtattgaaggtagaggtattcatctttgtgcaaataatcttaaaagagatttaaggaaatatcctaatgaaactaaatattgtcttaaattagatattaggaaattttatcctagtattcctcataatggtcttaagaaatgtattagaaagaagattaaagataaagattttttaatgattcttgatgaaattattgattctactgataatgttcgtgatgtttcttctaaattaactaataaaattggaattggagttcctattggtaattatttatctcaatactttgctaatctttatcttagcgaacttgaccatttatgtaaagaagaacttaaatgtaaattctattatcgttatgctgatgatatagttattctaagtgatgataaagattttcttcataaagttcttatttatattaagttatatgttcatactattggattgaaagttaaagataattatcaaatatatcctgttgatagtagaggaattaattttgttggttatgtattttatcatactcatactctaattagaaaatctattaaatataaaattataagactagtaaatagttatttaaatagagaaattgataaaaaagaatttaaagttagaatgtgtgcttattatggatggcttaaacacgctgatgctaaaaatcttctttataaaattcaaagtcttacaggtgttagatattctaattggaatggcaaaagaactaatattgctaaatattatggtaaatacgttagaataattcaagttattaattatgctaagtattttagaattaattttattagaaatggtaaagcttattatgctgatagtagagataaaactttattttattctatacatagacttaatcattttcctattaattttaaaattactaaatatgattggcgtatttgtgctaaaaatagaaaagaaaaagttaaacctcaaacataatatattatgactaaagataaacttaaagacgatattattagaactatatgctgtttaaatagtgatatatctaataaagatagaaaattactaattgaattattaaattctattgttgattatactaataatactgaacttgaacaagatgttaaagttataacacaaaaacataatgaattagttgaaacagttaatgaacttaaaactaaagttgaaacatattctaataagattaatgaacttgaacaaagagttcatcaattagaaaacgcaagtcaatcttaatatggctagtcttaatcaattaattagtgaatttgctcatgctgttggcaatcctaatagtattcctcttagacgtaatcttcgatatgctattcttcatggtcgtaatgaactaattcgtaaaagttatgaaaatcataaatatgttgataaaggtttgcaacaacgtattcgtgtttctattattaatgttcctgatggtgacttatataatagtcaaactcttgggcttcctgcaattaaacgtactaaacaagaagttccaaagccagttagacttattaataacctacctttccaatcaattagaactaccggacatactgggatagaaataccatttgcaaaagaagctagtgctaagttttatcattatcttgcaggtatgtgtaatcttcctgtttatgattatattaatggttatatttatttctttagtaataataaagattggtttcaaaatataggttctattattattgaatctccatttgaaattccttatcttgttcctaccgaaactgttgaaaaatctaaagatataaattatgatcctattgatgatgaagctaaatacgatgatgatgaatttcttattcctgaagatatgattggagctcttaaagagattgtatttaaacgtaatcttattgaagttcctcgtcaaacaaatgaaactcctattgataattttgtaactagataa
>hvcf_e8_ms_1
atggaagatgataaaagagttaattataagttagatgctattaataaacttattaataatcttaaacttagtatttctggtaataaagaacatgatgagcttggagaaaataatgttatagttaatcttgatgaaattagtcaaaagattactgaattacatgaaatggttaaagctgaatttgatgagtttgaaaatcaacataaaagtgaatcagatgaaactcaaactcttcttaatagtcgttttgataaagttgatgctaaattagatagtattaaatctgctatcgatagtatgaaaactactattggtaataaacttgatactgttaattctactattaataaagcaaatacagatatagttgctgcgattaatgctatgaaagctagtaatgatactaaaaacgatgctataattactgctcttcaaggacttgtaactcaagttaatcgaaatactaataatattaattctcttaacggtcgagttgatgctctagaacaagcttaacatgaattttaatttagtagagatgtataatggcttgttaagatttaacaagcatatactaaatgaacttgcagaaggacttaaacatctacctaatttagatggagtatctaaaggagatagtttaattattaatgaacaaggtaatcctgcttggggttctactgcatttattcctacttttgaaaatgctgcttatggtattgaatggactaaagatgacaatgatataatcagaattggtaatgctaaatttcatagagaacttcctattcaaaatagacttaaaggttgtgtctataatgaaaagaaaatcagttatttccttaatcctacgggttgggctaaacctcttgaaaatggtcttattcctcctcttgatggaagtgatggcgatgttggggtaagagttccagagttttatatgtgtgttaaagatactggtactaaatatcaactttggataagtgattttaatattgatggaacatttactagagttcatccttttattataagtcatactaaaactatgactagaattagagaagatggtaaagaagaagtatttagtgcttgtattaaacatgacgatactagatatttaggaggaaataaaagttcttctgttgttgctactaaattacaaggtagacctagaactggaattacttatgataaagccaatgaattttgtgctaatcgtggcgattggattacaatgattgattatcttgaatattgtgctttacagactctttgctatattgagtatgctaattttgataatcaagctgcattaaatactaatttaactagtgatggatttaaacaaggaggtcttggtgctggtgttactaatttaaattgggaaagatggacagcttttaatgataataatcctattgtacaaacttattggactgctgaacataatattggtaatggtagtacaaatggtgaccattatgaattaggaaattataatgcggatggaagtaatttaaatacttatcctgctgtttatcgaggtattctaaatttctttggtgatatatggacatttattagagatgtggctattataaatcgtaatgcaaattataatagtgtttatcttcttaaaaaaggtgttaatcattctgatattacaaaagataatattcaagataaatgttattttataggtgaccaagttaatactaataattttattactgaatttgattttagatttggtccttattttgttcctaataaagttggaactaataaaaaggctgactataattggataagaggtgctaatggacaagatatagataaagctgttcgtgtgcttctgcttggcggtcgcgctgatttcggttcttgggctggctctggtggctttcattctggttggattcggtcggattctcgtgcttattgcggcttctttactacagttaagcttgattaaataagtccacgtggaactattgctaggagtagttggttaattaatttgttttctgtttttgtatttctcgatactactcctgcaacagtttattataataatattaaaggttatatttcttaagatgattgacatttagatacagtgcttctgcttagcagtaacgctaataacagttctaaagctagctctagtaactttaattctaattgagttcagtcagattctaatgctaattacggcttcttttatataattcctgaaactaataaatataagattaatataaatattattttgggaagtataaccttacctcttggtaaaagataacgttatttagaaactaaaagtgttggtagtgatattcacgaaggctcttatataaattatataaatatgaaaagatatagtggtttacatgataaactatgtactattgaaaatattgaagttgctgatgataatgcaagaaagaataagaataagaaatatggtattaataaacatgataaaaatagacaatatgaaaatgaagatttagtagataaactatttaatcttaaatataaaacttctaaatatagtctatataaaatatatgaaccaaaagaacgtattatttatagacttccttattatcctgatagaattgctcatcatgctataatgaatgttgtaaaagatatttggacaaaaagttttattcataatacatatagttgtattgaaggtagaggtattcatctttgtgcaaataatcttaaaagaaatttaagaaaatatcctactaaaactaaatattgtcttaaattagatattagaaagttttatcctagtattcctcatgatggtcttaagaaatgtattagaaagaagattaaagataaagattttctaataattcttgatgaaattattgattctactgataatgttcgtgatgtttcttctaaattatctaataaaattggaattggagttcctattggtaattatttatctcaatactttgctaatctttatcttagtgaacttgaccatttatgtaaagaagaacttaaatgtaaattctattatcgttatgctgatgatatagttattttaagtaatgataaagattttcttcataaagttcttatttatattaaattatatgttcatactattggattgaaagttaaagataattatcaaatatatcctgttaatagtagaggaattaattttgttggttatgtattttatcatactcatactttaattagaaagtctattaaatataaaattataagactagtaaatagttatttaaatagagaaattgatagaaaagaatttaaagttagaatgtgtgcttattatggatggcttaaacacgctaatgctaaaaatcttcttcataaaattcaaagtcttacaggtgttagatattctaattagaatggtaaaagaactaatattactaaatattatagtaaatacgttagaataattcaaattattaattatgctaagtattttagaattaattttattagaaatggtaaagcctattatgctgatagtagagataaaactctattttattctatacataggcttaatcattttcctattaattttaaaattactaaatatgattggcgtatttatgctaaaaatagaaaagaaaaagttaaacctcaaacataatatattatgactaaagataaacttaaagatgatattattagaactatatgctgtttaaatagtgatatatctaataaagatagaaaattattaattgaattattaaattctattgttgattatactaataatactgaacttgaacaagatgttaaagttataacacaaaaacataatgaattagttgaaacagttaatgaacttaaaactaaagttgaaacatattctaataagattaatgaacttgaacaaagagttcatcaattagaaaacgcaagtcaatcttaacatggctagtcttaatcaattagttagtgaatttgctcatgctgttggcaatcctaatagtattcctcttagacgtaatcttcgatatgctattcttcatggtcgtaatgaactaattcgtaaaagttatgaaaatcataaatatgttgataaaggtttgcaacaacgtattcgtgtttctattgttaatgttcctgatggtgatttatataatagtcaaactcttggacttcctgcaattaaacgtactaaacaagaagttccaaagccaattagacttattaataacttacctttccaatcaattagaactaccggacatactgggatagaaataccatttgcaaaagaagctagtgctaagttttatcattatcttgcaggtatgtgtaatcttcctgtttatgattatattaatggttatatttatttctttagtaataataaagattggtttcaaaatataggttctattattattgaatctccatttgaaattccttatcttgttcctaccgaaactgttgaaaaagctaaagatataaattatgaccctattgatgatgaagctaaatacgatgatgatgaatttcttattcctgaagatatgattggagctcttaaagagattgtatttaaacgtaatcttattgaagttcctcgtcaaacaaatgaaactcctattgataattttgtaactagataa
>inf008_s_1
atggaagatgataaaagagttaattataagttagaagctattagcaaacttattaataatcttaaacttagtatttctggtaataaagaacatgatgagcttggagaaaataatgttatagttaatcttgatgaaattagtcaaaagattactgaattgcatgaaatggttaaagctgaatttgatgaatttgaaaatcaacataaaagtgaatcagatgaaactcaaactcttcttactgaaaaatttgatttagttcattctgatttagctactattagtgataaacttactactattgatacaaatataaagaatatgagtagtgcattacaagataagtttaatgctttaattgctgccgttaatgatatgaaagctagtaatgatactaagaacgatgctataattgctgctcttcaaggacttgtaactaaagttaatcaaaatactaataatattaattctcttgatggtcgagttgatgctctagaacaagcttaatatgaattttaatttagtagaaatgtataatggcttattaagatttaataagcatatactaaatgaacttgcagaagggcttaaacatttacctaatttagatggagtatctaaaggagatagtttaattattaatgaacaaggtaatccagcttggggttctgctgcatttattcctacttttgaaaatgctgcgtatggtattgaatggactaaagatgacaatgatataatcagaattggtaatgctaaatttcatagagaacttcctattcaaaatagacttaaaggttgtgtctataatgaaaagaaaatcagttatttccttaatcctacgggttgggctaaacctcttgaaaatggtcttattcctcctcttgatggaagtgatggcgatgttggggtaagagttccagaattttatatatgtgttaaagatactggtactaaatatcaactttggataagtgattttaatattgatggaacatttactagagttcatccttttattataagtcataccaaaactatgactagaactagagaagatggtaaagaagaagtatttagtgcttgtattaaacatgatgatactagatatttaggaggaaataaaagttcttctgttgttgctactaaattacaaggtagacctagaactggaattaattatgataaagcaaatgaattttgtgctaatcgtggcgattggattacaatgattgattatcttgaatattgtgctatacaagctctttgttatattgagtatgcaaattttgataatcaagctgcattaaatactaatttaactagtgatggatttaaacaaggaggacttggtgctggtgttacaaatttagcttgggatagatggccagcttttaatggcaataatcctattgtacaaacttattggactgctgaacataatattggtaatggtagtacaaatggtgaccattatgaactaggaaattataatacagatggtagtaatcttaatacttatcctgctgtttatcgtggtattctaaacttttttggtgatatatggacatttattagagatgtagttattgtaaatcgcaatgcaaattataatagtgtttatcttcttaaaaaaggtgttaatcatgccgatattacaatagataatattcaagataaatgttattttataggtgaccaagctaatagtaataattttattactgaatttgattttagatttggtccttattttattcctaataaagttggaactaataaaaaagctgattataattggataagaggtaataatggacaagatacagataaagctgttcgtgtgcttctgcttggcggtgacgctcataacggttctggggctggctctggtggcttttattctggttgggttcggtcgtcttctactgctgctgtcggcttctttaccacagttaagcttgattaaataagtccacgtggaactgttgttaggagtagttggttaattaatttgttttctgtttttgtatttctcgatactactcctgcaacagtttattataataatattaaaggttatatttcttaagatgattgacatttagatacagtgcttctgcttagcagtaacactaataacagttctaaagctagctctagtaactttaattctaattgagttcagtcagattctaatgctaatgtcggcttcttttatataattcctaaaattaataaatataagattaatataaatattattttgggaagtataaccttacctcttggtaaaagataacgttatttagaaactaaaagtgttggtagtgatattcatgaaggctcttatataaattatataaatatgaaaagatatagtggtttacatgataaactatgtactattgaaaatattgaagttgctgatgataatgcaagaaagaataaaaataagaaatatggtattaataaacatgataaaaatagacaatatgaaaatgaagatttagtagataaactatttaatcttaaatataaaacttctaaatatagtctatataaaatatatgaaccaaaagaacgtattatttatagacttccttattatccagatagaattgctcatcatgctataatgaatgttgtaaaatatatttggacaaaaagttttattcataatacatatagttgtattgaaggtagaggtattcatctttgtgcaaataatcttaaaagagatttaaggaaatatcctaatgaaactaaatattgtcttaaattagatattaggaaattttatcctagtattcctcataatggtcttaagaaatgtattagaaagaagattaaagataaagattttttaatgattcttgatgaaattattgattctactgataatgttcgtgatgtttcttctaaattaactaataaaattggaattggagttcctattggtaattatttatctcaatactttgctaatctttatcttagcgaacttgaccatttatgtaaagaagaacttaaatgtaaattctattatcgtatgctgatgatatagttattctaagtgatgataaagattttcttcataaagttcttatttatattaagttatatgttcatactattggattgaaagttaaagataattatcaaatatatcctgttgatagtagaggaattaattttgttggttatgtattttatcatactcatactctaattagaaaatctattaaatataaaattataagactagtaaatagttatttaaatagagaaattgataaaaaagaatttaaagttagaatgtgtgcttattatggatggcttaaacacgctgatgctaaaaatcttctttataaaattcaaagtcttacaggtgttagatattctaattggaatggtaaaagaactaatattgctaaatattatggtaaatacgttagaataattcaagttattaattatgctaagtattttagaattaattttattagaaatggcaaagcttattatgctgatagtagagataaaactctattttattctatacatagacttaatcattttcctattaattttaaaattactaaatatgattggcgtatttatactaaaaatagaaaagaaaatattaaacctcaaatataatatattatggctaaaaataaacttaaagatgatattattagaactatatgctgtttaaatagtgatatatctaataaagatagaaaattattaattgaattattaaattctattgttgattatactaataatactgaacttgaacaaaaagttaaagttatagaacaaaagcataatgaattagttgatacagttaatgaacttaaagctaaagttgaaacatattctgataagattaataagcttgaagaaagagttcatcaattagaaaacgcaagtcaatcttaacatggctagtcttaatcaattagttagtgaatttgctcatgctgttggcaatcctaatagtattcctcttagacgtaatcttcgatatgctattcttcatggtcgtaatgaactaattcgtaaaagttatgaaaatcataaatatgttgataaaggtattcagcaacgtattcgtgtttctattattaatattcctgatggtgacttatataatagtcaaactcttgggcttcctgcgattaaacgtactaaacaagaagttccaaagccagttagacttattaataacttacctttccaatcaattagaactaccggacatactgggatagaaataccatttgcaaaagaagctagtgctaagttttatcattatcttgcaggtatgtgtaatcttcctgtttatgattatattaatggttatatttatttctttagtaataataaagattggtttcaaaatataggttctattattattgaatctccatttgaaattccttatcttgttcctaccgaaactgttgaaaaagctaaagatgtaaattatgaccctattgatgatgaagctaaatacgatgatgatgaatttcttattcctgaagatatgattggagctcttaaagagattgtatttaaacgtaatcttattgaagttcctcgtcaaacaaatgaaactcctattgataatcttgtaactagataa
>eld314-t0_s_2
atggaagatgataaaagagttaattataagttagatgctattaataaacttattaataatcttaaacttagtatttctggtaataaagaacatgatgagcttggagaaaataatgttatagttaatcttgatgagattagtcaaaagattactgaattacatgaaatggttaaagctgaatttgatgagtttgaaaatcaacataaaagtgaatcagatgaaactcaaactcttcttaataatcgttttgataaaattgatgctaaattagatagtattaaagccgctgttgatagtatgaaaaatactattggtaataaacttgatactgttaattctactattaataaagcaaatacagatatagttgctgcgattaatgctatgaaagctagtaatgatactaaaaacgatgctataattactgctcttcaaggacttgtaactcaagttaatcgaaatactagtaatattaattctcttaatggtcgagttgatgctctagaacaagcttaacatgaattttaatttagtagagatgtataatggcttgttaagatttaacaagcatatactaaatgaacttgcagaaggacttaaacatttacctaatttagatggagtatctaaaggagatagtttaattattaatgaacaaggcaatcctgcttggggttctgctgcatttattcctacttttgaaaatgctgcgtatggtattgaatggactaaagatgacaatgatataatcagaattggtaatgctaaatttcatagagaacttcctattcaaaatagacttaaaggttgtgtctataatgaaaagaaaatcagttatttccttaatcctactggttgggctaaacctcttgaaaatggttttgttcctccccttgatggaagtgatggcgatgttggggtaagagttccagaattttatatatgtgttaaagatactggtactaaatatcaactttggataagtgattttaatattgatggaacatttactagagttcatccttttattataagtcatactaaaactatgactagaactagagaagatggtaaagaagaagtatttagtgcttgcattaaacatgataataccagatatttaggaggaaataaaagttcttctgttgttgctactaaattacaaggtagacctagaactggtattgattatgataaagcaaatgaattttgtgctaatcgcggtgattggattacaatgattgattatcttgaatattgtgctttacgggctctttgttatattgagtatgctaattttgataatcaagctgcattaaatactaatttaactagtgaaggatttaaacaaggaggtcttggtgctggtgttacaaatttagattgggatagatggacagcttttaatgataataatcctattgtacaaacttattggactgctgaacataatattggtaatggtagtacaaatggtgatcattatgaactaggaaattataatgcagatggaagtaatttaaatacttatcctgctgtttatcgtggtattctaaatttctttggtgatatatggacatttgttagagatgtagctattattaataaagatacaaattataatagtgtttatcttcttaaaaaaggtgttaatcattctgatattacaatagataatattcaaaataaatgttattttataggtgaccaagctaatactaataattttattactgaatttgattttagatttggtccttattttgttcctaataaagttggaactaataaaaaagctgactataattggaaaagaggtaatgatgggcaagatacagataaagctgtttgtgtgcttctgcttggcggtagcgctgctcacggttctatggctggctctggttactgtcattcttcttgggttcggtcgggttctgatgcttatgtcggcttctttaccacagttaaacttgattaaataagtccacgtggaactgttgctaggagtaattggttaattaatttgttttctgtttttgtatttctcgatactactcctgcaacagtttattataataatattaaaggttatatttcttaagatgattgacatttagatacagtgcttctgcttagcagtaacgctaataacagttctaaagctagctctagtaactttaattctaattgagttcagtcagattctaatgctaatgtcggcttctttatataattcctaaaactaataaatataagattaatataaatattattttgggaagcataaccttacctcttggtaaaagataacgttatttagaaactaaaagtgttggtagtgatattcacgaaggctcttatataaattatataaatatgaaaagatatagtggtttacatgataaactatgtactattgaaaatattgaagttgctgatgataatgcaagaaagaataaaaataagaaatatggtattaataaacatgataaaaattggaatggtaaaagaactaatattgctaaatattatggtaaatacgttagaataattcaagttattaattatgctaagtattttagaattaattttattagaaatggcaaagcttattatgctgatagtagagataaaactctattttattctatacatagacttaatcattttcctattaattttaaaattactaaatatgattggcgtatttatactaaaaatagaaaagaaaatattaaacctcaaatataatatattatggctaaaaataaatttaaagatgatattattagaactatatgctgtttaaatagtgatatatctaataaagatagaaacttattaattgaattattaaattctattgttgattatactaataatactgaacttgaacaaaaagttaaagttatagaacaaaagcataatgaattagttgatacagttaatgaacttaaagctaaagttgaaacatattctgataagattaatgagcttgaagaaagagttcatcaattagaaaatgcaagtcaatcttaatatggctagtcttaatcaattagttagtgaatttgctcatgctgttggcaatcctaatagtattcctcttagacgtaatcttcgatatgctattcttcatggtcgtaatgaactaattcgtaaaagttatgaaaatcataaatatgttgataaaggtttgcagcaacgtattcgtgtttctattattaatgttcctgatggcgacttatataatagtcaaactcttgggcttcctgcaattaaacgtactaaacaagaagttccaaagccagttagacttattaataacttacctttccaatcaattagaactaccggatatactggggtagaaataccatttgcaaaagaagctagtgctaagttttatcattatcttgcaggtatgtgtaatcttcctgtttatgattatattaatagttatatttatttctttagtaataataaagattggtttcaaaatataggttctattattattgaatctccatttgaaattccttatcttgttcctaccgaaactgttgaaaaagctaaagatgtaaattatgactctattgatgatgaagctaaatacgatgatgatgaatttcttattcctgaagatatgattggagctcttaaagagattgtatttaaacgtaatcttattgaagttcctcgtcaaacaaatgaaatccctattgataattttgtaactagataa
>err843979_ms_2
atggaagatgataaaagagttaattataagttagatgctattaataaacttattaataatcttaaacttagtatttctggtaataaagaacatgatgagcttggagaaaataatgttatagttaatcttgatgaaattagtcaaaagattactgaattacatgaaatggttaaagctgaatttgatgaatttgaaaatcaacataaaagtgaatcagatgaaactcaaactcttattactgaaaaatttgatttagttcattctgatttagctactattagtgataaacttactactattgatacaaatataaagaatatgagtagtgcattacaaggtaagtttaatgctttaattgctgccgttaatgatatgaaagctagcaatgatactaaaaacgatgctataattacttctcttcaaggacttgtaactaaagttaatcaaaatactaataatattaattctcttgatggtcgagttgatgctctagaacaagcttaacatgaattttaatttagtagaaatgtataatggcttgttaagatttaacaagcatatactaaatgaacttgcagaaggacttaaacatctacctaatttagatggagtatctaaaggagatagtttaattattaatgaacaaggtaatccagcttggggttctgctgcatttattcctacttttgaaaatgctgcgtatggtattgaatggactaaagatgacaatgatataatcagaattggtaatgctaaatttcatagagaacttcctattcaaaatagacttaaaggttgtgtctataatgaaaagaaaatcagttatttccttaatcctacgggttgggctaaacctcttgaaaatggttttattcctcctcttgatggaagtgatggcgatgttggggtaagagttccagagttttatatgtgtgttaaagatactggtactaaatatcaactttggataagcgattttaatattgatggaacatttactagagttcatccttttattataagtcataccaaaactatgactagaactagagaagatggtaaagaagaagtatttagtgcttgtattaaacccgatgatgctagatatttaggaggaaataaaaattcttctgtcaatgctattaaattacaaggtagacctagaaccggtattaattacgataaagctaatgaattttgtgctaatcgtggcgattggattacaatcattgattatcttgaatattgtgctatacaagctctttgttatattgaatatgcaaattttgataatcaagctgcattaaatactaatttaactagtgaagggtttaaacaaggaggacttggtgctggtgttactaatttaaattgggaaagatggacagcttttaatggtaataatcctattgtacaaacttattggactgctgaacataatattggtaatggtagtactaatggtgaccattatgaattaggatactttaatgcagatggaagtaatttaagtacttatcccgctatttatcgtggtattctaaatttctttggagatatatggacatttattagagatgtagtcattatcaataaagataaagattataattatgtttatattcttaaaaaaggagttaatcacactgatgttacaaaagataatgttaatgaaaaatgttatctaattggatgtcaagctaatactaataattttattactgaatttgattttcaaagaggagtttattttattcctaataaagttggaagtaataaaaaagctgattataattggaaaagaggtaatgatgggcaagatacagataaagctgctcgtatgcttctgcttggcggtagcgctagtgacggttctgaggctggctctggtggctttgcttctgattgggttcggccggattctaatgctcttgtcggcttctttaccacagttaaacttgattaaataagttcacgtggaactgttgctaggagtagttggttaattaatttgttttctgtttttgtatttctcgatactactcctgcaacagtttattataataatatttaaggttatatttcttagaatgattgacatttagatacagtgcttctgcttagcagtaacgctaataacagttctaaagctagctctagtaactttaattctaattgagttcagtcagattctaatactaatgtcggcttcttttatataattcctaaaactaatacatataaaactaatataaatattattttgggaagtataaccttacctcttggtaaaagataacgttatttagaaactaaaagtgttggtagtgatattcacaaatggtaaagcttattatgctgatagtagagataaaactctattttattctatacatagacttaatcattttcctattaattttaaaattactaaatatgattggcgtatttatgttaaaaatagaaaagaaaatgtcaaacctcaaacataatatattatgactaaagataaacttaaagatgatgttattagaactatatgttttttaaatagtgatatatctaataaagatagaaacttattaattaaattattaaattctattgttgattatactaataatactgaacttgaacaaaaagttaaagttatagaacaaaagcataacgaattagttgaaacagttaatgaacttaaaactaaagttgaaacatattctaataagattaatgaacttgaacaaagagttcatcaattagaaaacgcaagtcaatcttaacatggctagtcttaatcaattagttagtgaatttgctcatgctgttggcaatcctaatagtattcctcttagacgtaatcttcgatatgctattcttcatggtcgtaatgaactaattcgtaaaagttatgaaaatcataaatatgttgataaaggtctgcaacaacgtattcgtgtttctattattaatgttcctgatggtgacctatataatagtcaaactcttgggcttcctgcaattaaacgtactaaacaagaagttccaaagccagttagacttattaataacttacctttccaatcaattagaactaccggacatactgggatagaaataccatttgcaaaagaagctagtgctaagttttatcattatcttgcaggtatgtgtaatcttcctgtttatgattatattaatggttatatttatttctttagtaataataaagattggtttcaaaatataggttctattgttattgaatctccatttgaaattccttatcttgttcctgccgaaactgttgaaaaagctaaagatgtaaattatgaccctattgatgatgaagctaaatacgatgatgatgaatttcttattcctgaagatatgattggaactcttaaagagattgtatttaaacgtaatcttattgaagttcctcgtcaaacaaatgaaactcctattgataattttgtaactagataa
>err844054_ms_2
atggaagatgataaaagagttaattataagttagacgctattaataaacttattaataatcttaaacttagtatttctggtaataaagaacatgatgagcttggagagaataatgttatagttaatcttgatgagattagtcaaaagattactgaattacatgaaatggttaaagctgaatttgatgagtttgaaaatcaacataaaagtgaatcagatgaaactcaaactcttcttaataatcgttttgataaaattgatgctaaattagatagtattaaagctgctgttgatagtatgaaaactattattggtaataaacttgatactgttaattctactattaataaagcaaatacagatatagttgctgcgattaatgctatgaaagctagtaatgatactaaaaacgatgctataattgctgctcttcaaggacttgtaactaaagttaatcaaaatactaataatattaattctcttgatggtcgagttgatgctctagaacaagcttaacatgaattttaatttagtagaaatgtataatggcttgttaagatttaacaagcatatactaaatgaacttgcagaaggacttaaacatctacctaatttagatggagtatctaaaggagatagtttaattattaatgaacaaggtaatccagcttggggttctgctgcatttattcctacttttgaaaatgctgcttatggtattgaatggactaaagatgataatgatataatcagaattggtaatgctaaatttcatagagaacttcctattcaaaatagacttaaaggttgtgtctataatgaaaagaaaatcagttattttcttaatcctacgggttgggctaaacctcttgaaaatggttttattcctccccttgatggaagtgatggcgatgttggggtaagagttccagaattttatatgtgtgttaaagatactggtactaaatatcaactttggataagtgattttaatattgatggaacatttactagaattcatccttttattataagtcatactaaaactatgactagaactagagaagatggtaaagaagaagtatttagtgcttgtattaaacctgatgataccagatatttaggaggaaataaaagttcttctgttgttgctactaaattacaaggtagacctagaactggaattaattatgataaagccaatgaattttgtgctaatcgtggcgattggattacaatgattgattatcttgagtattgtgctttacaagctctttgttatattgagtatgctaattttgataatcaagctacattaaatactaatttaactagtgatggatttaaacaaggaggacttggtaatggtgttacaaatttaaattgggaaagatggacagcttttaatggtaataatcctattgtacaaacttattggactgctgaacataatattggtaatggtagtactaatggtgactattatgaattaggaaattataatgcagatggaagtaatttaagtacttatcccgctatttatcgtggtattctaaatttctttggagatatatggacatttattagagatgtagtcattatcaataaagataaagattataattatgtttatattcttaaaaaaggagttaatcacgctgatgttacaaaagataatgttaatgaaaaatgttatctaattggatgtcaagctaatactaataattttattactgaatttgattttcaaagaggagtttattttattcctaataaagttggaagtaataaaaaagctgattataattggaaaagaggtaatgatgggcaagatacagataaagctgctcgtgtgcttctgcgtggcggtcgcgctgatgatggttcttgggctggctctggtggctttgcttctgattgggttcggtcgtattcttctgctcctgtcggcttctttactacagttaaacttgattaaataagtccacgtggaactgttgttaggagtagttggttaattaatttgttttctgtttttgcatttctcgatactactcctgcaacagtttattataataatgtttaaggttatatttcttagaatgattgacatttagatacagtgcttctgcttagcagtaacgctaataatagttctaaagctagctctagtaactttaattctaattgagttcagtcagattctaatgctaatgtcggcttcttttatataattcctaaaactaatgaatataagattaatataaatattattttgggaagtataaccttacctcttggtaaaagataacgttatttagaaactaaaagtgttggtagtgatattcacgaaggctcttatataatttcctattaattttaaaattactaaatatgattggcgtatttatgttaaaaatagaaaagaaaatgtcaaacctcaaacataatatattatgactaaagataaacttaaagatgatattattagaactatatgctgtttaaatagtgatatatctaataaagatagaaacttattaattgaattattaaagtctattgttgattatactaataatactgaacttgaacaaaaagttaaagttatagaacaaaagcataatgaattagttgatacagttaatgaacttaaagctaaaattgaaacatattctgataagattaatgagcttgaagaaagagttcatcaattagaaaacgcaagtcaatcttaatatggctagtcttaatcaattagttagtgaatttgctcatgctgttggcaatcctaatagtattcctcttagacgtaatcttcgatatgctattcttcatggtcgtaatgaactaattcgtaaaagttatgaaaatcataaatatgttgataaaggtttgcaacaacgtattcgtgtttctattattaatgttcctgatggtgacctatataatagtcaaactcttgggcttcctgcaattaaacgtactaaacaagaagttccaaagccagttagacttattaataacttacctttccaatcaattagaactaccggacattctgggatagaaataccttttgctaaagaagctagtgctaagttttatcattatcttgcaggtatgtgtaatcttcctgtttatgattatattaatggttacatttatttctttagtaataataaagattggtttcaaaatataggttctattattattgaatctccttttgaagttccttatcttgttcctaccgaaactgttgaaaaagctaaagatgtaaattatgaccctattgatgatgaagctaaatacgatgatgatgaatttcttattcctgaagatatgattggagctcttaaagagattgtatttaaacgtaatcttattgaagttcctcgtcaaacaaatgaaactcctattgataattttgtaactagataa
>hvcf_a8_ms_1
atggaagatgataaaagagttaattataagttagatgcaattagtaaacttattaataatcttaaacttagtatatcaggcaataaagaccatgaagaacttggagaaaataatgtaatagttaatcttgatgaaattagtcaaaagattaccgagttacatcaaatggttaagtctgaatttgatgagtttgaaaatcaacataaaagtgaatcagatgaaactcaaactcttcttaataatcgttttgataaaattgatgctaaattagatagtattaaagctgctgttgatagtatgaaaactactattggtaataaacttgatactgttaattctactattaataaagcaaatacagatatagttgctgcgattaatgctatgaaagctagtaatgatactaagaacgatgctataattactgctcttcaaggacttgtaactaaagttaatcaaaatagtagtaatattagttctcttgatggtagagttgatgctttagaaaacgcttaatatgaactttaatttagtagagatgtataatggcttgttaagatttaacaagcatatactaaatgaacttgcagaaggacttaaacatttacctaatttagaaggtgcatctaaaggagatagtctttatattaatgaagatggtaatcctgcttggggttctgctgcatttattcctacttttgaaaatgctgcttatggtattgaatggactaaaaatgataatgatataatcagaattggtaatgctaaatttcatagagaacttcctatccaaaatagacttaaaggttgtgtctataatgaaaagaaaataagttatttccttaatcctacgggttgggctaaacctcttgaaaatggttttgttcctcctcttgatggaagtgatggcgatgttggggtaagagttccagaattttatatgtgtgttaaagatactggtactaaatatcaactttggataagtgattttaatattgatggtacgtttattcgagttcatccttttattataagtcatactaaaactatgactagaactagagaagatggtaaagaagaagtatttagtgcttgcattaaacatgataataccagatatttaggaggaaataaaagttcttctgttgttgctactaaattacaaggtagacctagaactggtattaattatgataaagcaaatgaattttgtgctaatcgcggtgattggattacaatgattgattatcttgaatattgtgctatacaagctctttgttatattgagtatgctaattttgataatcaagctgtattaaatactaatttaactagtgaaggatttaaacaaggaggtcttggtgctggtgttacaaatttagattgggatatgtggatagcttttaatggtaataatcctattgtacaaacttattggactgctgaacataatattggtaatggtagtacaaatggtgatcattatgaactaggaaattataatgcagatggaagtaatttaaatacttatcctgctgtttatcgtggtattctaaatttctttggtgatatatggtcatttgttagagatgtagttattatcaacaaagatactgattataattctgtatatcttcttaaaaaaggtgttgctcatgctgatgttacagtagataatgttgatgaaaaatgttattttattggttatcaagctaatgctaataattatattacagaatttgatttacaaagaggtccttattttattcctaataaagttggaactaataaaaaagatgattataattggataagaggtaataatggacaagatacagataaagctgttcgtgtgcttctgcttggcgggcgcgctcatggcgattcttttgttggctctagtagcttttattctagttgggctcagtcagattttaatgctaatgtcggcttctttaccacagttaagcttgattaaataaatccacgtggaactgttgctaggagtagttggttaattaatttgttttctgtttttgtatttctcgatactactcctgcaacagtttattataataatattaaaggttatatttcttaagatgattgacatttagatacagtgctactgattagcagtaacgctaataacagttctaaagctagctctagtaactttaattctaattgagttcagtcagattctaatgctaatgttggcttcttttatataattgatagtagaggaattaattttgttggttatgtattttatcatactcatactctaattagaaaatctattaaatataaaattataagactagttaatagctatttaaataaagaaatagataaaagagaatttaaagttagaatgtgtgcttattatggttggcttaaacacgctgatactaaaaatcttctttataagattcaaagtcttacaggtgttagatattctaattggaatggtaaaagaactaatattgttaaatattatggtaaatacgttagaataattcaagttattaattatgctaagtattttagaattaattttattagaaatggcaaagcttattatgctgatagtagagataaaactctattttattctatacatagacttaatcattttcctattaattttaaaattactagatatgactggcgtatttatactaaatgtagaaaagaaaaagttaaatctcaaacatgaaatgttatgactaaagaacaaattaaaaaagatattaccaaaacaatacttgatttaaattctgatattagtaattatgatagaaataaattaattaatttattaaattctattgtagattatactaataatacagaattagaacaaaaagttactcaacttcaacaaaaacataatgaactagttgaaactgttgaagaacttgaaactaaattacaaacttattctgataaggtagataatcttgaaactagagtgcaagcattagaaaattcaagtcaatcttaatatggctagtcttaatcaattagttagtgaatttgctcatgctgttggcaatcctaatagtattcctcttagacgtaatcttcgatatgctattcttcatggtcgtaatgaactaattcgtaaaagttatgaaaatcataaatatgttgataaaggtttgcagcaacgtattcgtgtttctattattaatgttcctgatggcgacttatataatagtcaaactcttgggcttcctgcaattaaacgtactaaacaagaagttccaaagccagttagacttattaataacttacctttccaatcagttaggacgactggacgtgctggaatagaaataccttttgcaaaagaagctagtgctaagttttatcattatcttgcaggtatgtgtaatcttcctgtttatgattatattaatggttatatttatttcttttctaataataaagattggtttcaaaatctaggagcgattattattgaatctccttttgaaattccttatttagttcctacagaagttgtagaaaaagctaaagatgtagattatgaccctattgatgatgaagctaaatatgatgaagatgaatttcttattccagaagatatgattggtcctcttaaagaaattgtatttaaacgtaatcttattgaagttcctcgtcaaacaaatgaaatccctattgataattttgtaactagataa
>err844000_ms_1
atggaagatgataaaagagttaattataagttagatgctattaataaacttattaataatcttaaacttagtatttctggtaataaagaacatgatgaacttggagaaaataatgttatagttaatcttgatgagattagtcaaaagattactgaattacatgaaatggttaaagctgaatttgatgagtttgaaaatcaacataaaagtgaatcagatgaaactcaaactcttcttaatagtcgttttgacaaaattgatgctaaattagatagtattaaagctgctgttgatagtatgaaaactactattggtaataaacttgatactgttaattctactattaataaagcaaatacagatatagttgctgcgattaatgctatgaaagctagtaatgatactaagaacgatgctataattactgctcttcaaggacttgtaactaaagttaatcaaaatactaataatattaattctcttaacggtcgagttgatgctctagaacaagcttaacatgaattttaatttagtagagatgtataatggcttgttaagatttaacaagcatatactaaatgaacttgcagaaggacttaaacatctacctaatttagatggagtatctaaaggagatagtttaattattaatgaacaaggtaatcctgcttggggttctactgcatttattcctacttttgaaaatgctgcttatggtattgaatggactaaagatgacaatgatataatcagaattggtaatgctaaatttcatagagaacttcctattcaaaatagacttaaaggttgtgtctataatgaaaagaaaatcagttatttccttaatcctacgggttgggctaaacctcttgaaaatggttttattcctcctcttgatggaagtgatggcgatgttggggtaagaattccagagttttatatgtgcgttaaagatactggtactaaatatcaactttggataagtgattttaatattgatggaacatttactagagttcatccttttattataagtcataccaaaactatgactagaactagagaagatggtaaagaagaagtgtttagtgcttgtattaaacatgatgatactagatatttaggaggaaataaaagttcttctattgttgctactaaattgcaaggtagacctagaactggtattacttatgataaagccaatgaattttgtactaatcgtggagattggattacaatgattgattatcttgaatattgtgctttacaagctctttgttatattgagtatgctaattttgataatcaagctgcattaaatactaatttaactagtgatggatttaaacaaggtggtcttggtgctggtgttacaaatttagattgggatagatggacagcttttaatggtaataatcctattgtacaaacttattggactgctgaacataatattggtaatggtagtactaatggtgaccattatgaactaggaaattataatgtagatggaagtaatttaaatacttatcctgctgtttatcgtggtattctaaatttctttggtgatatatggacgtttattagagatgtagctattataaatcgtaatgtaaattataatagtgtttatcttcttaaaaaaagtgttaatcattctgatattacaatagataatattcaagataaatgttattttataggtgaccaagctaatactaataattttattactgaatttgattttagatttggtccttattttgttcctaataaagttggaactaataaaaaagctgactataattggaaaagagataatgatggacaagatacagataaagctgtttgtgtgcttctgcttggcggtgacgctcataacggttctgcggctggctctggtggctttcattctctttgggttcggtcgagttctgctgctgctgtcggcttctttaccacagttaaacttgattaaataagtccacgtggaactgttgttaggagtagttggttaattaatttgttttctgtttttgcatttctcgatactactcctacaacagtttattataataatattaaaggttatatttcttaagatgattgacatttagatacagtgcttctgcttagcagtaacgctaataacagttctaaagctagctctagtaattttattagaaatggtaaagcttattacgctgatagtagagataaaactctattttattctatacatagatttaatcattttcctattaattttaaaattattaaatatgactggcatatttatgctaaaaatagaaaagaaaaagttaaacttaaaacataatatattatgactaaagataaacttaaagatgatattattagaactatatgctgtttaaatagtgatatatctaataaagatagaaatttattaattgaattattaaattctattgttgattatactaataatactgaacttgaacaagatgttaaagttataacacaaaaacataacgaattagctgaaacagttaatgaacttaaaactaaagttgaaacatattctaataagattaatgaacttgaacaaagagttcatcaattagaaaacgcaagtcaatcttaacatggctagtcttaatcaattagttagtgaatttgctcatgctgttggcaatcctaatagtattcctcttagacgtaatcttcgatatgctattcttcatggtcgtaatgaactaattcgtaaaagttatgaaaatcataaatatgttgataaaggtttgcaacaacgtattcgtgtttctattattaatgttcctgatggtgacttatataatagtcaaactcttggacttcctgcaattaaacgtactaaacaagaagttccaaagccagttagacttattaataacttacctttccaatcaattagaactaccggacatactgggatagaaataccatttgcaaaagaagctagtgctaagttttatcattatcttgcaggtatgtgtaatcttcctgtttatgattatattaatggttatatttatttctttagtaataataaagattggtttcaaaatataggttctattattattgaatccccttttgaaattccttatcttgttcctaccgaaactgttgaaaaagctaaagatgtaaattatgatcctattgatgatgaagctaaatacgatgatgatgaatttcttattcctgaagatatgattggagctcttaaagagattgtatttaaacgtaatcttattgaagttcctcgtcaaacaaatgaaactcctattgataattttgtaactagataa
>srr073434_s_1
atggaagatgataaaagagttaattataagttagatgctattaataaacttattaataatcttaaacttagtatttctggtaataaagaacatgatgagcttggagaaaataatgttatagttaatcttgatgagattagtcaaaagattactgaattacatgaaatggttaaagctgaatttgatgagtttgaaaatcaacataaaagtgaatcagatgaaactcaaactcttcttaataatcgttttgataaaattgatgctaaattagatagtattaaagctgctgttgatagtatgaaaactactattggtaataaacttgatactgttaattctactattaataaagcaaatacagatatagttgctgcgattaatgctatgaaagctagtaatgatactaaaaacgatgctataattactgctcttcaaggacttgtaactaaagttaatcaaaatactaataatattaattctcttgatggtcgagttgatgctctagaacaagcttaacatgaattttaatttagtagaaatgtataatggcttgttaagatttaacaagcatatactaaatgaacttgcagaaggacttaaacatctacctaatttagatggagtatctaaaggagatagtttaattattaatgaacaaggtaatccagcttggggttctgctgcatttattcctacttttgaaaatgctgcttatggtattgaatggactaaagatgataatgatataatcagaattggtaatgctaaatttcatagagaacttcctattcaaaatagacttaaaggttgtgtctataatgaaaagaaaatcagttatttccttaatcctacgggttgggctaaacctcttgaaaatggttttattcctcctcttgatggaagtgatggcgatgttggggtaagaattccagagttttatatgtgcgttaaagatactggtactaaatatcaactttggataagtgattttaatattgatggaacatttactagagttcatccttttattataagtcataccaaaactatgactagaactagagaagatggtaaagaagaagtatttagtgcttgtattaaacccgatgatgctagatatttaggaggaaataaaaatccttctattgctgctattaaattacaaggtagacctagaacctgtattaattacgataaagctaatgaattttgtgctaatcgtggcgattggattacaatgattgattatcttgaatattgtgctttacaagctctttgttatattgagtatgctaattttaataatcaagctacattaaatactaatttaactagtgatggatttaaacaaggaggacttggtaatggtgttacaaatttaaattggcaaagatggacagcttttaatgataataatcctattgtacaaacttattggactgctgaacataatattggtaatggtagtactaatggtgaccattatgaattaggaaattataatgcagatggaagtaatttaaatacttatcccgctatttatcgtggtattctaaatttctttggagatatatggacatttattagagatgtaatcattatcaataaagataaagattataattatgtttatattcttaaaaaaggagttaattacgctgatgttacaaaagataatgttaatgaaaaatgttatctaattggatgtcaagctaatactaataattttattactgaatttgattttcaaagaggagtttattttattcctaataaagttggaagtaataaaaaagctgattataattggaaaagaggtaatgatgggcaagatacagataaagttattcgtgtgcttctgcttggcggtagcgctcaaactggttcttcgggtggctcttgtgacttttattctgattgggtttggtgggattctagtgctaatgtcggcttctttactacagttaaacttgattaaataagtccacgtggaactgttgttatataaaaagatatagtggtttacatgataaactatgtactattgaaaatattgaagttgctgatgataatgcaagaaagaataagaataagaaatatggtattaataaacatgatcaagttattaattatgctaagtattttagaattaattttattagaaatggtaaagcttattatgctgatagtagagataaaactctattttattctatacatagacttaatcattttcctattaattttaaaattactaaatatgattgacgtatttatactaaaaatagaaaagaaaatattaaacctcaaacataatatattatgactaaagataaacttaaaaatgatattattagaactatatgctgtttaaatagtgatatatctaataaagatagaaacttactaattgaattattaaattctattgttgattatactaataatactgaacttgaacaagatgttaaagttataacacaaaaacataacgaattagttaaaacagttaatgaacttaaaactaaagttgaaacatattctaataagattaatgaacttgaacaaagagttcatcaattagaaaacgcaagtcaatcttaacatggctagtcttaatcaattagttagtgaatttgctcatgctgttggcaatcctaatagtattcctcttagacgtaatcttcgatatgctattcttcatggtcgtaatgaactaattcgtaaaagttatgaaaatcataaatatgttgataaaggtttgcaacaacgtattcgtgtttctattattaatgttcctgatggtgacttatataatagtcaaactcttgggcttcctgtaattaaacgtactaaacaagaagttccaaagccagttagacttattaataacttacctttccaatcaattagaactaccggacatactgggatagaaataccatttgcaaaagaagctagtgctaagttttatcattatcttgcaggcatgtgtaatcttcctgtttatgattatattaatggttatatttatttctttagtaataataaagattggtttcaaaatataggttctattgttattgaatctccatttgaaattccttatcttgttcctgccgaaactgttgaaaaagctaaagatataaattatgaccctattgatgatgaagctaaatacgatgatgatgaatttcttattcctgaagatatgattggagctcttaaagagattgtatttaaacgtaatcttattgaagttcctcgtcaaacaaatgaaactcctattgataattttgtaactagataa
>cf1_ms_1
atggaagatgataaaagagttaattataagttagatgctattaataaacttattaataatcttaaacttagtatttctggtaataaagaacatgatgagcttggagaaaataatgttatagttaatcttgatgagattagtcaaaagattactgaattacatgaaatggttaaagctgaatttgatgagtttgaaaatcaacataaaagtgaatcagatgaaactcaaactcttcttaataatcgttttgataaaattgatgctaaattagatagtattaaagctgctgttgatagtatgaaaactactattggtaataaacttgatactgttaattctactattaataaagcaaatacagatatagttgctgcgattaatgctatgaaaactagtaatgatactaaaaacgatgctataattactgctcttcaaggacttgtaactaaagttaatcaaaatactaataatattaattctcttaacggtcgagttgatgctctagaacaagcttaacatgaattttaatttagtagaaatgtataatggcttgttaagatttaacaagcatatactaaatgaacttgcagaaggacttaaacatctacctaatttagatggagtatctaaaggagatagtttaattattaatgaacaaggtaatccagcttggggttctgctgcatttattcctacttttgaaaatgctgcttatggtattgaatggactaaagatgataatgatataatcagaattggtaatgctaaatttcatagagaacttcctattcaaaatagacttaaaggttgtgtctataatgaaaagaaaatcagttatttccttaatcctacgggttgggctaaacctcttgaaaatggtcttattcctcctcttgatggaagtgatggtgatgttggggtaagagttccagaattttatatgtgtgttaaagatactggtactaaatatcaactttggataagcgattttaatattgatggaacatttactagagttcatccttttattataagtcatactaaaactatgactagaactagagaagatggtaaagaagaagtgtttagtgcttgtattaaacacgatgataccagatatttaggaggaaataaaagttcttctattgttgctactaaattacaaggtagacctagaactggaattagttatgataaagccaatgaattttgtgctaatcgtggcgattggattacaatgattgattatcttgaatattatgctttacaagctctttgttatattgagtatgctaattttgataatcaagctgcattaaatactaatttaactagtgatggatttaaacaaggaggacttggtaatggtgttacaaatttaaattgggaaagatggacagcttttaatggcaataatcctattgtacaaacttattggactgctgaacataatattggtaatggtagtacaaatggtgatcattatgaactaggaaattataatgcagatggaagtaatttaaatacttatcctgctgtttatcgtggtattctaaatttctttggtgatatatggacatttgttagagatgtagctattattaataaagatacaaattataatagtgtttatcttcttaaaaaaggtgttaatcatgccgatattacaatagataatattcaagataaatgttattttataggtgaccaagctaatagtaagaaatttattactgaatttgattttagatttggtccttattttattcctaataaagttggaactaataaaaaagctgactataatgagataagaggtaataatggacaagatacagataaagctgttcgtgtgcttctgcttggcggttgcgctactgacggttctcgggctggctctggtagcttccattctggttgggttcggtcggattctgatgctcttgtcggcttctttactacagttaaacttgattaaataagtccacgtggaactgttgctaggagtagttggttaattaatttgttttctgtttttgcatttctcgatactactcctgcaacagtttattataatattaaatataataaacttaaaacataatatattatgactaaagataaacttaaagatgatattattagaactatatgctgtttaaatagtgatatatctaataaagatagaaaattactaattgaattattaaattctattgttgattatactaataatactgaacttgaacaagatgttaaaattataacacaaaaacataacgaattagctgaaacagttaatgaacttaaaactaaagttgaaacatattctaataagattgatgaacttgaacaaagagttcatcaattagaaaatgcaagtcaatcttaatatggctagtcttaatcaattagttagtgaatttgctcatgctgttggcaatcctaatagtattcctcttagacgtaatcttcgatatgctattcttcatggtcgtaatgaactaattcgtaaaagttatgaaaatcataaatatgttgataaaggtttacaacaacgtattcgtgtttctattattaatgttcctgatggtgacttatataatagtcaaactcttggacttcctgcaattaaacgtactaaacaagaagttccaaagccagttagacttattaataacttacctttccaatcaattagaactaccggacatactgggatagaaataccatttgcaaaagaagctagtgctaagttttatcattatcttgcaggtatgtgtaatcttcctgtttatgattatattaatggttatatttatttctttagtaataataaagattggtttcaaaatataggttctattattattgaatctccatttgaaattccttatcttgttcctaccgaaactgttgaaaaagctaaagatgtaaattatgaccctattgatgatgaagctaaatacgatgatgatgaatttcttattcctgaagatatgattggagctcttaaagagattgtatttaaacgtaatcttattgaagttcctcgtcaaacaaatgaaactcctattgataattttgtaactagataa
>cs_ms_20
atggaagatgataaaagagttaattataagttagatgctattaataaacttattaataatcttaaacttagtatttctggtaataaagaacatgatgagcttggagaaaataatgttatagttaatcttgatgagattagtcaaaagattactgaattacatgaaatggttaaagctgaatttgatgagtttgaaaatcaacataaaagtgaatcagatgaaactcaaactcttcttaataatcgttttgacaaaattgatgctaaattagatagtattaaagctgctattgatagtatgaaaactactattggtaataaacttgatactgttaattctactattaataaagcaaatacagatatagttgctacgattaatgctatgaaagctagtaatgatactaaaaacgatgctataattactgctcttcaaggacttgtaactaaagttaatcaaaatactaataatattaattctcttaacggtcgagttgatgctctagaacaagcttaacatgaattttaatttagtagagatgtataatggcttgttaagatttaacaagcatatactaaatgaacttgcagaaggacttaaacatctacctaatttagatggagtatctaaaggagatagtttaattattaatgaacaaggtaatccagcttggggttctgctgcatttattcctacttttgaaaatgctgcttatggtattgaatggactaaagatgataatgatataatcagaattggtaatgtaaaatttcatagagaacttcctattcaaaatagacttaaaggttgtgtctataatgaaaagaaaatcagttatttccttaatcctacgggttgggctaaacctcttgaaaatggtcttattcctcctcttgatggaagtgatggcgatgttggggtaagagttccagagttttatatgtgtgttaaagatactggtattaaatatcaactttggataagtgattttaatattgatggaacatttactagagttcatccttttattataagtcatactaaaactatgactagaactagagaagatggtaaagaagaagtatttagtgcttgtattaaacatgacgatattagatatttaggaggaaataaaagttcttctgttgttgctactaaattacaaggtagacctagaactggaattagttatgataaagctaatgaattttgtactaatcgtggcgattggattacaatgattgattatcttgaatattgtgctttacaagctctttgttatattgagtatgctaattttgataatcaagctacattaaatactaatttaactagtgatggatttaaacaaggaggacttggtgctggtgttactaatttaaattgggaaagatggacagcttttaatgataataatcctattgtacaaacttattggactgctgaacataatattggtaatggtagtactaatggtgaccactatgaactaggaaattataatgcagatggaagtaatttaaatacttatcctgctgtttatcgtggtattctaaatttctttggtgatatatggacgtttattagagatgtagctattataaatcgtaatgtaaattataatagtgtttatcttcttaaaaaaggagttaatcattctgatgttacaaaagataatattcaagataaatgttattttataggtgaccaagttaatactaataattttattactgaatttgattttagatttggtccttattttgttcctaataaagttggaactaataaaaaagctgactataattggaaaagaggtaatgatggacaagatacagataaagctgttcgtgtgcttctgcttggtggtagcgctgatcacggttctagggctggctctggtggctttgcttctcattgggttcggtcagtttcttatgctgctgtcggcttctttaccacagttaagcttgattaaataagtccatgtggaactgttgttaggaatagttggttaattaatttgttttctgtttttgtatttcccgatactactcctgcaacagtttattataatattaaatataataaacttaaaacataatatattatgactaaagataaacttaaagatgatgttattagaactatatgctgtttaaatagtgatatatctaataaagatagagaacttctaattaaattgtttaattctattatagattatactaataatactgaacttgaacaagaaattggtcaacttcaacaaaaatataatgaattaactggagatattaatgaagtagaaaaattagctaatgatgtaagaactaaacataattctttatatacttatgttaataatacttttaaacctaaaataaatagtattaatgatagagtaactgcattagaaaacgcaagtcaatcttaatatggctagtcttaatcaattagttagtgaatttgctcatgctgttggcaatcctaatagtattcctcttagacgtaatcttcgatatgctattcttcatggtcgtaatgaactaattcgtaaaagttatgaaaatcataaatatgttgataaaggtattcagcaacgtattcgtgtttctattattaatgttcctgatggtgatttatataatagtcaaactcttgggcttcctgcaattaaacgtactaaacaagaagttccaaagccagttagacttattaataacttacctttccaatcaattagaactatcggacatactgggatagaaataccatttgcaaaagaagctagtgctaagttttatcattatcttgcaggtatgtgtaatcttcctgtttatgattatattaatggttatatttatttctttagtaataataaagattggtttcaaaatataggttctattattattgaatctccatttgaaattccttatcttgttcctaccgaaactgttgaaaaagctaaagatgtaaattatgaccctattgatgatgaagctaaatatgatgatgatgaatttcttattcctgaagatatgattggagctcttaaagagattgtatttaaacgtaatcttattgaaattcctcgtcaaacaaatgaaactcctattgataattttgtaactagataa
>eld195-t0_s_2
atggaagatgataaaagagttaattataagttagatgctattaataaacttattaataatcttaaacttagtatttcaggtaataaagagcataatgagcttggagagaataatgttatagttaatcttgatgagattagtcaaaagattactgaattgcatgaaatggttaaagctgaatttgatgaatttgaaaatcaacataaaagtgaatcagatgaaactcaaactcttcttactgaaaaatttgatttagttcattctgatttagctactattagtgataaacttactactattgatacaaatataaagaatatgagtagtgcattacaaggtaagtttaatgctttaattgctgccgttaatgatatgaaagctagtaatgatactaagaacgatgctataattgctgctcttcaaggacttgtaactaaagttaatcaaaatactaataatattaattctcttgatggtcgagttgatgctctagaacaagcttaatatgaattttaatttagtagaaatgtataatggcttattaagatttaataagcatatactaaatgaacttgcagaaggacttaaacatttacctaatttagatggagtatctaaaggagatagtttaattattaatgaacaaggtaatccagcttggggttctgctgcatttattcctacttttgaaaatgctgcgtatggtattgaatggactaaagatgacaatgatataatcagaattggtaatgctaaatttcatagagaacttcctattcaaaatagacttaaaggttgtgtctataatgaaaagaaaatcagttatttccttaatcctacgggttgggctaaacctcttgaaaatggtcttattcctcctcttgatggaagtgatggcgatgttggggtaagagttccagaattttatatatgtgttaaagatactggtactaaatatcaactttggataagtgattttaatattgatggaacatttactagagttcatccttttattataagtcataccaaaactatgactagaactagagaagatggtaaagaagaagtatttagtgcttgtattaaacatgatgatactagatatttaggaggaaataaaagttcttctgttgttgctactaaattacaaggcagacctagaactggaattagttatgataaagctaatgaattttgtgctaatcgtggcgattggattacaatgattgattatcttgaatattgtgctttacaagctctttgttatattgagtatgctaattttgataatcaagctgcattaaatactaatttaactagtgatggatttaaacaaggaggacttggtgctggtgttactaatttaaattgggatagatggacagcttttaatggcagtaatcctattgtacaaacttattggactgctgaacataatattggtaatggtagtactaatggtgaccattatgaactaggaaattataatgcagatggaagtaattttaatacttatcctgctgtttatcgtggtattctaaatttctttggtgatatatggacatttgttagagatgtagctattataaatcgtaatgcaaattataatagtgtttatcttcttaaaaaaggagttaatcatgccgatattacaatagataatattcaagataaatgttattttataggtgaccaagctaatagtaataattttattactgaatttgattttagatttggtccttattttgttcctaataaagttggaactaataaaaaagctgactataattggataagaggtaataatggacaagatacagataaagctgttcgtgtgcttctgtttggcggtggcgctcattacggttctaaggctggctctggtcacttccgttctgattgggttcggtcggattctggtgctcatgtcggcttctttaccacagttaaacttgattaaataagtccacgtggaactgttgctaggagtagttggttaattaatttgttttctgtttttgtatttctcgatactactcctgcaacagtttattataatattaaatataataaacttaaaacataatatattatgactaaagataaacttaaagatgatattattagaactatatgctgtttaaatagtgatatatctaataaagatagaaaattactaattgaattattaaattctattgttgattatactaataatactgaacttgaacaaaaagttaaagttatagaacaaaagcataatgaattagttgatacagttaatgaacttaaagctaaagttgaaacatattctgataagattaatgagcttgaagaaagagttcatcaattagaaaacgcaagtcaatcttaacatggctagtcttaatcaattagttagtgaatttgctcatgctgttggcaatcctaatagtattcctcttagacgtaatcttcgatatgctattcttcatggtcgtaatgaactaattcgtaaaagttatgaaaatcataaatatgttgataaaggtttgcaacaacgtattcgtgtttctattattaatgttcctgatggtgacttatataatagtcaaactcttggacttcctgcaattaaacgtactaaacaagaagttccaaagccagttagacttattaataacttacctttccaatcaattagaactaccggacatactgggatagaaataccatttgcaaaagaagctagtgctaagttttatcattatcttgcaggtatgtgtaatcttcctgtttatgattatattaatggttatatttatttctttagtaataataaagattggtttcaaaatataggttctattattattgaatctccatttgaaattccttatcttgttcctaccgaaactgttgaaaaagctaaagatgtaaattatgaccctattgatgatgaagctaaatatgatgatgatgaatttcttattcctgaagatatgattggagctcttaaagagattgtatttaaacgtaatcttattgaaattcctcgtcaaacaaatgaaactcctattgataattttgtaactagataa
>err844032_ms_1
atggaagatgataaaagagttaattataagttagacgctattaataaacttattaataatcttaaacttagtatttctggtaataaagaacatgatgaacttggagaaaataatattatagttaatcttgatgagattagtcaaaagattactgaattacatgaaatggttaaagctgaatttgatgagtttgaaaatcaacataaaagtgaatcagatgaaactcaaactcttcttaataatcgttttgataaaattgatgctaaattagatagtattaaagctgctgttgatagtatgaaaactactattggtaataaacttgatactgttaattctactattaataaagcaaatacagatatagttgctgcgattaatgctatgaaagctagtaatgatactaaaaacgatgctataattgctgctcttcaaagacttgtaactcaagttaatcgaaatactagtaatattaattctcttaacggtcgagttgatgctctagaacaagcttaacatgaattttaatttagtagagatgtataatggcttgttaagatttaacaagcatatactaaatgaacttgcagaaggacttaaacatttacctaatttagatggagtatctaaaggagatagtttaattattaatgaacaaggcaatcctgtttggggttctgctgcatttattcctacttttgaaaatgctgcgtatggtattgaatggactaaagatgataatgatataatcagaattggtaatgctaaatttcatagagaacttcctattcaaaatagacttaaaggttgtgtctataatgaaaagaaaatcagttatttccttaatcctacgggttgggctaaacctcttgaaaatggtcttattcctcctcttgatggaagtgatggcgatgttggggtaagagttccagagttttatatgtgcgttaaagatactggtactaaatatcaactttggataagtgattttaatattgatggaacatttactagagttcatccttttattataagtcatactaaaactatgactagaactagagaagatggtaaagaagaagtatttagtgcttgtattaaacctgatgataccagatatttaggaggaaataaaaattcttctgttgatgctactaaattacaaggtagacctagaactggtattaattatgataaagcaaatgaattttgtgctaatcgtggtgattggattacaatgattgattatcttgaatattgtgctatacaagctctttgttatattgaatatgctaattttgataatcaagctgcgcttaatactaatttaactagtgaaggatttaaacaaggtggtcttggtgctggtgttacaaatttagtttgggaaaaatggacagcttttaatggtaataatcctattgtacaaacttattggactgctgaacataatattggtaatggtagtactaatggtgaccattatgaattaggaaagtataatgcagatggaagtaatttaagtacttatcccgctatttatcgtggtattctaaatttctttggagatatatttacatttattagagatgtagtcattatcaatgaagataaagattataattatgtttatattcttaaaaaaggagttaatcacgctgatgttacaaaagataatgttaatgaaaaatgttatctaattggatgtcaagttaatactaataattttattactgaatttgattttcaaagaggagtttattttattcctaataaagttggaagtaataaaaaagctgattatgattgggtaaaaggtattaatggacaagatacagccaaagctattcgggtgcttctgcttggcggtagcagtagtattgattctgcggctggctctggttacttttattctaattgggctcggccgtattctgatgctgctgtcggcttctttaccacagttaagcttgattaaataagtccacgtggaactgttgttaggagtagttggttaattaatttgttttctgtttttgcatttctcgatactactcctacaacagtttattataatattaaatataataaacttaaaacataatatattatgactaaagataaacttaaagatgatgttattagaactatatgttgtttaaatagtgatatatctaataaagacagagaacttctaattaaattgtttaattctattatagattatactaataatactgaacttgaacaagaaattggtcaacttcaacaaaaatataatgaattaactggagatattaatgaagtagaaaaattagctaatgatgtaagaactaaacataattctttatatactgatgttaataatactcttaaacctaaaataaatagtattaatgatagagtaactgcattagaaaacgcaagtcaatcttaatatggctagtcttaatcaattagttagtgaatttgctcatgctgttggcaatcctaatagtattcctcttagacgtaatcttcgatatgctattcttcatggtcgtaatgaactaattcgtaaaagttatgaaaatcataaatatgttgataaatgtttgcagcaacgtattcgtgtttctattattaatgttcctgatggcgacttatataatagtcaaactcttggacttcctgcaattaaacgtactaaacaagaagttccaaagccagttagacttattaataacttacctttccaatcaattagaactaccggacattctgggatagaaataccatttgcaaaagaagctagtgctaagttttatcattatcttgcaggtatgtgtaatcttcctgtttatgattatattaatggttatatttatttctttagtaataataaagattggtttcaaaatataggttctattattattgaatctccatttgaaattccttatcttgttcctaccgaaactgttgaaaaagctaaagatgtaaattatgaccctattgatgatgaagctaaatacgatgatgatgaatttcttattcctgaagatatgattggagctcttaaagagattgtatttaaacgtaatcttattgaagttcctcgtcaaacaaatgaaactcctattgataattttgtaactagataa
>err844038_ms_2
atggaagatgataaaagagttaattataagttagatgctattagtaaacttattaataatcttaaacttagtatttctggtaataaagaacatgatgaacttggagaaaataatgttatagttaatcttgatgagattagtcaaaagattactgaattacatgaaatggttaaagctgaatttgatgaatttgaaaatcaacataaaagtgaatcagatgaaactcaaactcttcttaatagtcgttttgataaaattgatgctaaattagatagtattaaagctgctgttgatagtatgaaaactactattggtaataaacttgatactgttaattctactattaataaagcaaatacagatatagttgctgcaattaatgctatgaaatctagtaatgatactaaaaacgatgctataattactgctcttcaaggacttgtaactaaagttaatcaaaatactaataatattaattctcttgatggtcgagttgatgctctagaacaagcttaacatgaattttaatttagtagaaatgtataatggcttgttaagatttaacaagcatatactaaatgaacttgcagaaggacttaaacatctacctaatttagatggagtatctaaaggagatagtttaattattaatgaacaaggtaatccagcttggggttctgctgcatttattcctacttttgaaaatgctgcttatggtattgaatggactaaagataataatgatataatcagaattggtaatgctaaatttcatagagaacttcctattcaaaatagacttaaaggttgtgtctataatgaaaagaaaatcagttatttccttaatcctacgggttgggctaaacctcttgaaaatggttttattcctcctcttgatggaagtgatggcgatgttggggtaagcattccagagttttatatgtgcgttaaagatactggtactaaatatcaactttggataagtgattttaatattgatggaacatttactagagttcatccttttattataagtcataccaaaactatgactagaactagagaagatggtaaagaagaagtatttagtgcttgtattaaacccgatgatgctagatatttaggaggagataaaaattcttctgttgatgctattaaattacaaggtagacctagaaccggtattaattacgataaagccaatgaattttgtgctaatcgcggagattggattacgatgattgattatcttgagtattgtgctttacaagctctttgttatattgagtatgctaattttgataatcaagctgcattaaatactaatttaactagtgatggatttaaacaaggaggacttggtaatggtgttacaaatttaaattgggaaagatggacagcttttaatggtaataggcctattgtacaaacttattggactgctgaacataatattggtaatggtagtactaatggtgactattatgaattaggaaattataatgcagatggaagtaatttaaatatttatcccgctatttatcgtggtattctaaatttctttggagatatatggacatttattagagatgtagtcattatcaataaagataaagattataattatgtttatattcttaaaaaaggagttaatcatgctgatgttacaaaagataatgttaatgaaaaatgttatctaattggatatcaagttaatactaataattttattactgaatttgattttcaaagaggagtttattttattcctaataaagttggaagtaataaaaaagctgattataattggaaaagaggtgatgatgggcaagatacagataaagctgctcgtgtgcttctgcttggcggttgcgctaataacgattcttcggctggctctggttactttgattctagttgggttcggtcggattcttcttttcgtatcggcttctttactacagttaaacttgattaaataagtccacgttgaactgttgttaggagtagttggttaattaatttgttttctgtttttgcatttctcgatactactcctgcaacagtttattataatattaaatataataaacttaaaacataatatattatgactaaagataaacttaaagatgatattattagaactatatactgtttaaatagtaatatatctaataaagatagaaacttattaattgaattattaaagtctattgttgattatactaataatactgaacttgaacaaaaagttaaagttatagaacaaaagcataacgaattagctgaaacagttaatgaacttaaaactaaagttgaaacatattctaataagattaatgaacttgaacaaagagttcatcaattagaaaatgcaagtcaatcttaatatggctagtcttaatcaattagttagtgaatttgctcatgctgttggcaatcctaatagtattcctcttagacgtaatcttcgatatgctattcttcatggtcgtaatgaactaattcgtaaaagttatgaaaatcataaatatgttgataaaggtctgcaacaacgtattcgtgtttctattattaatgttcctgatggtgacttatataatagtcaaactcttgggcttcctgcaattaaacgtactaaacaagaagttccaaagccagttagacttattaataacttacctttccaatcaattagaactaccggacatactgggatagaaataccatttgcaaaagaagctagtgctaagttttatcattatcttgcaggtatgtgtaatcttcctgtttatgattatattaatggttatatttatttctttagtaataataaagattggtttcaaaatataggttctattattattgaatctccatttgaaattccttatcttgttcctaccgaaactgttgaaaaagctaaagatgtaaattatgaccctattgatgatgaagctaaatacgatgatgatgaatttcttattcctgaagatatgattggagctcttaaagagattgtatttaaacgtaatcttattgaagttcctcgtcaaacaaatgaaactcctattgataattttgtaactagataa
>err844044_ms_3
atggaagatgataaaagagttaattataagttagatgctattaataaacttattaataatcttaaacttagtatttctggtaataaagaacatgatgagcttggagaaaataatgttatagttaatcttgatgagattagtcaaaagattactgaattacatgaaatggttaaagctgaatttgatgaatttgaaaatcaacataaaagtgaatcagatgaaactcaaactcttcttaataatcgttttgataaaattgatgctaaattagatagtattaaagctgctgttgatagtatgaaaactactattggtaataaacttgatactgttaattctactattaataaagcaaatacagatatagttgctgcgattaatgctatgaaagctagtaatgatactaaaaacgatgctataattactgctcttcaaagacttgtaactcaagttaatcgaaatactagtaatattaattctcttgatggtcgagttgatgctctagaacaagcttaatatgaattttaatttagtagaaatgtataatggcttattaagatttaataagcatatactaaatgaacttgcagaaggacttaaacatctacctaatttagatggagtatctaaaggagatagtttaattattaatgaacaaggtaatccagcttggggttctgctgcatttattcctacttttgaaaatgctgcttatggtattgaatggactaaagatgacaatgatataatcagaattggtaatgctaaatttcatagagaacttcctattcaaaatagacttaaaggttgtgtctataatgaaaagaaaattagttatttccttaatcctacgggttgggctaaacctcttgaaaatggtcttattcctcctcttgatggaagtgatggtgatgttggggtaagagttccagagttttatatatgtgttaaagatactggtactaaatatcaactttggataagtgattttaatattgatggaacatttactagagttcatccttttattataagtcatactaaaactatgactagaactagagaagatggtaaagaagaagtatttagtgcttgtattaaacctgatgatactagatatttaggaggaaataaaagtccttctattgctgctattaaattacaaggtagacctagaactggtattagttatgataaagctaatgaattttgtgctaatcgtggtgattggattacaatgattgattatcttgaatattgtgctttacaagctctttgttatattgagtatgctaattttgataatcaagctgcgcttaatactaatttaactagtgaaggatttaaacaaggaggacttggtgctggtgttacaaatttaaattgggaaagatggacagcttttaatggtaataatcctattgtacaaacttattggactgctgaacataatattggtaatggtagtactaatggtgaccattatgaattaggacactttaatgcagatggaagtaatttaagtacttatcctactgtttatcgtggtattctaaatttctttggtgatatatggacatttattagagatgtagttattataaatcgtaacgcaaattataatagcgtttatcttcttaaaaaaggtgttaatcattctgatattacaatagataatattcaagataaatgttattttataggtgaccaagctaatactaataattttattactgaatttgattttagatttggtccttattttattcctaataaagttggaactaataaaaaagcttactataatgaaataagaggtaataatggacaagatacagataaagctgttcgtgtgcttctgcttaacggttgcgctactgacggttctctggctggctctggttactttacttctactcaggttctgccattttctagttttattgtcggcttctttaccacagttaaacttgattaaataagtccacgtggaactgttgttaggagtagttggttaattaatttgttttctgtttttgcatttctcgatactactcctgcaacagtttattataatattaaatataataaacttaaaacataatatattatgactaaagataaacttaaagatgatgttattagaactatatgctatttaaatagtgatatatctaataaagatagagaacttctaattaaattgtttaattctattatagattatactaataatactgaacttgaacaagaacttgctcaacttcaacaaaaatataatgaattagttacaaatattaataaagtagaaaaattagctagtgaaacaaaaacaagccataattatttatatactgatgttaataataatcttaagcctaaagtaaatcatattgatgaaagagtaactgcattagaaaattcaagtcaatcttaatatggctagccttaatcaattagttagtgaatttgctcatgctgttggcaatcctaatagtattcctcttagacgtaatcttcgatatgctattcttcatggtcgtaatgaactaattcgtaaaagttatgaaaatcataaatatgttgataaaggtttgcaacaacgtattcgtgtttctattattaatgttcctgatggtgacctatataatagtcaaactcttgggcttcctgcaattaaacgtactaaacaagaagttccaaagccagttagacttattaataacttacctttccaatcaattagaactaccggacattctgggatagaaataccttttgctaaagaagctagtgctaagttttatcattatcttgcaggtatgtgtaatcttcctgtttatgattatattaatggttatatttatttctttagtaataataaagattggtttcaaaatataggttctattattattgaatctccttttgaagttccttatcttgttcctaccgaaactgttgaaaaagctaaagatgtaaattatgaccctattgatgatgaagctaaatacgatgatgatgaatttcttattcctgaagatatgattggaactcttaaagagattgtatttaaacgtaatcttattgaagttcctcgtcaaacaaatgaaactcctattgataattttgtaactagataa
>hvcf_a11_ms_1
atggaagatgataaaagagttaattataagttagatgctattaataaacttattaataatcttaaacttagtatttctggtaataaagaacatgatgagcttggagaaaataatgttatagttaatcttgatgaaattagtcaaaagattactgaattacatgaaatggttaaagctgaatttgatgagtttgaaaatcaacataaaagtgaatcagatgaaactcaaactcttcttaatagtcgttttgataaagttgatgctaaattagatagtattaaatctgctattgatagtatgaaaactactattagtggtaaacttgatactgttaattctactattaataaagcaaatacagatatagttgctgcgattaatgctatgaaaactagtaatgatactaaaaacgatgctataattactgctcttcaaggacttgtaactaaagttaatcaaaatactaataatattaattctcttaacggtcgagttgatgctctagaacaagcttaacatgaattttaatttagtagaaatgtataatgggttgttaagatttaataatcatatactaaatgaacttgcagaaggacttaaacatctacctaatttagatggagtatctaaaggagatagtttaattattaatgaacaaggtaatcctgcttggggttctactgcatttattcctacttttgaaaatgctgcttatggtattgaatggactaaagatgacaatgatataatcagaattggtaatgctaaatttcatagagaacttcctattcaaaatagacttaaaggttgtgtctataatgaaaagaaaatcagttatttccttaatcctacgggttgggctaaacctcttgaaaatggtcttgttcctcctcttgatggaagtgatggcgatgttggggtaagagttccagaattttatatgtgtgttaaagatactggtactaaatatcaactttggataagcgattttaatattgatggaacatttactagagttcatccttttattataagtcatactaaaactatgactagaactagagaagatggtaaagaagaagtgtttagtgcttgtattaaatcagatgatactagatatttaggaggaaataaaagttcttctgttgctgctactaaattgcaaggtagacctagaacaggtattaattatattcaagctaatgaattttgtgctaatcgtggcgattggattacaatgattgattatcttgaatattgtgctttacaagctctttgttatattgagtatgctaattttgataatcaagctgcattaaatactaatttaactagtgatggatttaaacaaggtggtcttggtgctggtgttacaaatttaattttgcaaaaatggaaagcttttaatggtggtaatcctattgtacaaacttattggactgctgaacataatattggtaatggtagtacaaatggtgaccattatgaactaggaaattataatacagatggaagtaattttgctacttatcctactgtttatcgtggtattctaaatttctttggtgatatatggacatttgttagagatgtagctattataaatcgtaacgcaaattataatagcgtttatcttcttaaaaaaggtgttaatcattctgatgttacaataaataatattcaagataaatgttattttataggtgaccaagctaatactagtaattttattactgaatttgattttagatttggtccttattttgttcctaataaagttggaactaataaaaaagctgactataatgagataagaggtaataatggacaagatacagataaagctgttcgtgtgcttctgcttagcggttgcgctactgacggttctctggctggatctggttactttacttctgctcaggttctgccattttctagttttattgtcggcttctttaccacagttaaacttgattaaataagcccacgtagaactgttgctaggagtagttggttaattaatttgttttctgtttttgtatttctcgatactactcctgcaacagtttattataatattaaatataataaacttaaaacataatatattatgactaaagataaacttaaagatgatattattagaactatatgctgtttaaatagtgatatatctaataaagatagaaaattactaattgaattattaaattctattgttgattatactaataatactgaacttaaacaagatgttaaagttataacacaaaaacataacgaattagctgaaacagttaatgaacttaaaactaaagttgaaacatattctaataagattaatgaacttgaacaaagagttcatcaattagaaaacgcaagtcaatcttaacatggctagtcttaatcaattagttagtgaatttgctcatgctgttggcaatcctaatagtattcctcttagacgtaatcttcgatatgctattcttcatggtcgtaatgaactaattcgtaaaagttatgaaaatcataaatatgttgataaaggtttgcaacaacgtattcgtgtttctattattaatgttcctgatggtgacctatataatagtcaaactcttgggcttcctgcaattaaacgtactaaacaagaagttccaaagccagttagacttattaataacttacctttccaatcaattagaactaccggacatactgggatagaaataccttttgcaaaagaagctagtgctaagttttatcattatcttgcaggtatgtgtaatcttcctgtttatgattatattaatggttatatttatttctttagtaataataaagattggtttcaaaatataggttctattattattgaatctccatttgaaattccttatcttgttcctaccgaaactgttgaaaaagctaaagatgtaaattatgatcctattgatgatgaagctaaatacgatgatgatgaatttcttattcctgaagatatgattggagctcttaaagagattgtatttaaacgtaatcttattgaagttcctcgtcaaacaaatgaaactcctattgataattttgtaactagataa
>hvcf_b11_ms_1
atggaagatgataaaagagttaattataagttagatgctattaataaacttattaataatcttaaacttagtatttctggtaataaagaacatgatgagcttggagaaaataatgttatagttaatcttgatgaaattagtcaaaagattactgaattacatgaaatggttaaagctgaatttgatgagtttgaaaatcaacataaaagtgaatcagatgaaactcaaactcttcttaataatcgttttgataaaattgatgctaaattagatagtattaaagctgctgttgatagtatgaaaactactattggtaataaacttgatactgttaattctactattaataaagcaaatacagatatagttgctgcgattaatgctatgaaagctagtaatgatactaagaacgatgctataattactgctcttcaaggacttgtaactaaagttaatcaaaatactaataatattaattctcttaacggtcgagttgatgctctagaacaagcttaacatgaattttaatttagtagagatgtataatggcttgttaagatttaacaagcatatactaaatgaacttgcagaaggacttaaacatctacctaatttagatggagtatctaaaggagatagtttaattattaatgaacaaggtaatcctgcttggggttctactgcatttattcctacttttgaaaatgctgcttatggtattgaatggactaaagatgacaatgatataatcagaattggtaatgctaaatttcatagagaacttcctattcaaaatagacttaaaggttgtgtctataatgaaaagaaaatcagttatttccttaatcctacgggttgggctaaacctcttgaaaatggtcttgttcctcctcttgatggaagtgatggcgatgttggggtaagagttccagaattttatatgtgtgttaaagatactggtactaaatatcaactttggataagcgattttaatattgatggaacatttactagagttcatccttttattataagtcatactaaaactatgactagaactagagaagatggtaaagaagaagtgtttagtgcttgtattaaacatgatgatactagatatttaggaggaaataaaagttcttctattgttgctactaaattgcaaggtagacctagaactggtattacttatgataaagccaatgaattttgtactaatcgtggagattggattacaatgattgattatcttgaatattgtgctttacaagctctttgttatattgagtatgctaattttgataatcaagctgcattaaatactaatttaactagtgatggatttaaacaaggtggtcttggtgctggtgttacaaatttagcttgggatagatggacagcttttaatggtaataatcctattgtacaaacttattggactgctgaacataatattggtaatggtagtactaatggtgaccattatgaactaggaaattataatgtagatggaagtaatttaaatacttatcctactgtttatcgtggtattctaaatttctttggtgatatatggacgtttattagagatgtagctattataaatcgtaatgtaaattataatagtgtttatcttcttaaaaaaagtgttaatcattctgatattacaatagataatattcaagataaatgttattttataggtgaccaagctaatactaataattttattactgaatttgattttagatttggtccttattttgttcctaataaagttggaactaataaaaaagctgactataattggaaaagaggtaatgatggacaagatacagataaagctgttcgtgtgcttctgcttggcggtagcgctgctaacggttctagggctggctctggttacttttattctgcttgggttcggtcggattcttctgctaatgtcggcttctttaccacagttaaacttgattaaataagtccacgtggaactgttgctagaagtagttggttaattaatttgtttctgtttttgcatttctcgatactactcctgcaacagtttattatagcattaaatataataaacttaaaacataatatattatgactaaagataaacttaaagatgatattattagaactatatgttttttaaatagtgatatatctaataaagatagaaatttattaattgaattattaaattctattgttgattatactaataatactgaacttgaacaagatgttaaagttataacacaaaaacataacgaattagctgaaacagttaatgaacttaaaactaaagttgaaacatattctaataagattaacgaacttgaacaaagagttcatcaattagaaaatgcaagtcaatcttaatatggctagtcttaatcaattaattagtgaatttgctcatgctgttggcaatcctaatagtattcctcttagacgtaatcttcgatatgctattcttcatggtcgtaatgaactaattcgtaaaagttatgaaaatcataaatatgttgataaaggtttgcaacaacgtattcgtgtttctattattaatgttcctaatggtgacttatataatagtcaaactcttggacttcctgcaattaaacgtactaaacaagaagttccaaagccagttagacttattaataacttacctttccaatcaattagaactaccggacatactgggatagaaataccatttgcaaaagaagctagtgctaagttttatcattatcttgcaggtatgtgtaatcttcctgtttatgattatattaatggttatatttatttctttagtaataataaagattggtttcaaaatataggttctattattattgaatctccatttgaaattccttatcttgttcctaccgaaactgttgaaaaagctaaagatgtaaattatgaccctattgatgatgaagctaaatacgatgatgatgaatttcttattcctgaagatatgattggagctcttaaagagattgtatttaaacgtaatcttattgaagttcctcgtcaaacaaatgaaactcctattgataattttgtaactagataa
>hvcf_d1_ms_1
atggaagatgataaaagagttaattataagttagatgctattaataaacttattaataatcttaaacttagtatttctggtaataaagaacatgatgagcttggagaaaataatgttatagttaatcttgatgagattagtcaaaagattactgaattacatgaaatgattaaagctgaatttgatgaatttgaaaatcaacataaaagtgaatcagatgaaactcaaactcttcttaataatcgttttgataaaattgatgctaaattagatagtattaaagctgctgttgatagtatgaaaactactattggtaataaacttgatactgttaattctactattaataaagcaaatacagatatagttgctgcgattaatgctatgaaagctagtaatgatactaaaaacgatgctataattactgctcttcaaggacttgtaactcaagttaatcgaaatactagtaatattaattctcttaacggtcgagttgatgttctagaacaagcttaacatgaattttaatttagtagaaatgtataatggcttattaagatttaataagcatatactaaatgaacttgcagaaggacttaaacatttacctaatttagatggagtatctaaaggagatagtttaattattaatgaacaaggcaatcctgcttggggttctactgcatttattcctacttttgaaaatgctgcttatggtattgaatggactaaagatgataatgatataatcagaattggtaatgctaaatttcatagagaacttcctattcaaaatagacttaaaggttgtgtctataatgaaaagaaaatcagttatttccttaatcctacgggttgggctaaacctcttgaaaatggtcttgttcctcctcttgatggaagtgatggcgatgttggggtaagagttccagaattttatatgtgtgttaaagatactggtactaaatatcaactttggataagtgattttaatattgatggaacatttactagagttcatccttttattataagtcatactaaaactatgactagaactagaggagataataaagaagaagtatttagtgcttgtattaaaactgatgataccagatatttaggaggaaataaaaattcttctgttgctgctactaaattacaaggtagacctagaactggaattagttatgataaagctaatgaattttgtgctaatcgtggcgattggattacaatgattgattatcttgaatattgtgctttacaagctctttgttatattgagtatgctaattttgataatcaagctgcattaaatactaatttaactagtgaaggatttaaacaaggaggacttggtgctggtgttacaaatttaattttgcaaaaatggttagcttttaatggtggtaatcctattgtacaaacttattggactgctgaacataatattggtaatggtagtacaaatggggaccattatgaactaggaaattataatacagatggtagtaattttaatacttatcctgctgtttatcgaggtattctaaatttctttggtgatatatggacatttattagagatgtagctattataaatcgtaatgcaaattataatagtatttatcttcttaaaaaaggtgttaatcattctgatattacaatagataatattcaagataaatgttattttataggtgaccaagttaatactaatagttttattactgaatttgattttagatttggtccttattttgttcctaataaagttggaactaataaaaaagctgactataattggataagaggtaataatggacaagatacagataaagctattcgtgtgcttctgcttggcggttgcgctgataacggttctggggctggctctggtggctttcattctcattgggttcggtcggattctgatgctcatgtcggcttctttaccacagttaagcttgattaaataagtccacgtggaactgttgctaggagtagttggttaattaatttgttttctgtttttgcatttcttgatactactcttgcaacagtttattataatattaaatataataaacttaaaacataatatattatgactaaagataaacttaaagatgatattattagaactatatgttacttaaatagtgatatatctaataaagatagaaatttattaattgaattattaaaatctattgttgattatactaataatactgaacttgaacaagatgttaaagttataacacaaaaacataacgaattagctgaaacagttaatgaacttaaaactaaagttgaaacatattctaataagattaatgaacttgaacaaagagttcatcaattagaaaacgcaagtcaatcttaacatggctagtcttaatcaattagttagtgaatttgctcatgctgttggcaatcctaatagtattcctcttagacgtaatcttcgatatgctattcttcatggtcgtaatgaactaattcgtaaaagttatgaaaatcataaatatgttgataaaggtattcagcaacgtattcgtgtttctattattaatgttcctgatggtgacttatataatagtcaaactcttgggctttctgcaattaaacgtactaaacaagaagttccaaagccagttagacttattaataacttacctttccaatcgattagaactaccggacatactgggatagaaataccatttgcaaaagaagctagtgctaagttttatcattatcttgcaggcatgtgtaatcttcctgtttatgattatattaatggttatatttatttctttagtaataataaagattggtttcaaaatataggttctattattattgaatctccttttgaaattccttatcttgttcctaccgaaactgttgaaaaagctaaagatataaattatgaccctattgatgatgaagctaaatacgatgatgatgaatttcttattcctgaagatatgattggagctcttaaagagattgtatttaaacgtaatcttattgaagttcctcgtcaaacaaatgaaactcctattgataattttgtaactagataa
>err843922_ms_1
atggaagatgataaaagagttaattataagttagatgcaattagtaaacttattaataatcttaaacttagtatatcaggcaataaagaccatgaagaacttggagaaaataatgtaatagttaatcttgatgaaattagtcaaaagattaccgagttacatcaaatggttaagtctgaatttgatgaatttgaagaacaacataaaagtgaatctgatgaaacacaagaccttcttactgaaaagtttgctgaaattaaaacagaacttgttaatataagaggtacaattactgctcttaaaaattcgatggatgaaaaacttactactattaatacaagtataaataatatgaatagtagtttacaaactaaacttactgaagttgtttctgctattaatgatatgaaatctagtaacgatactaaaaatgatgctattatttctgctctttcaggtcttgtaactaaagttaatgaaaatagtagtaatattagttctcttgatggtagagttgatgctttagaaaacgcttaatatgaactttaatttagtagagatatataatggtttgttaaggtttaacaaacatatattaaacgaacttgctgaaggacttaaacatttacctaatttagaaggtgcatctaaaggagatagtctttatattaatgaagatggtaatcctacttggggttcttctgcatttattcctacttttgaaaatgctgcttatggtatagaatggactaaaaatgataatgatgtaattagaattggtaatgctaaatttcatagagaacttcctatccaaaatagacttaaaggttgtgtctataatgaaaagaaaatcagttatttccttaatcctacgggttgggctaaacctcttgaaaatggtcttgttcctcctcttgatggaagtgatggcgatgttggggtaagagttccagaattttatatgtgtgttaaagatactggtactaaatatcaactttggataagtgattttaatattgatggaatatttactagagttcatccttttattataagtcatactaaaactatgactagaactagagaagatggtaaagaagaagtatttagtgcttgtattaaacatgatgatactagatatttaggaggaaataaaagttcttctgttactgctactaaattacaaggtagacctagaactggtattaattatgataaagcaaatgaattttgtgctaatcgtggtgattggattactatgattgattatcttgaatattgcgctatacgagctctttgttatattgaatatgctaactttgataatcaagctactttgaatgttaatttaactagtgatggatttaaacaaggaggacttggtgctggtgttactaatttaaattgggaaagatggacagcttttaatggtaataatcctattgtacaaacttattggactgctgaacataatattggtaatagtagtacaaatggtgaccactatgaactaggaaattataatacagatggaagtaatttaaatacttatcctgctgtttatcgtggtattctaaatttctttggtgatatatggacgtttattagagatgtagctattataaatcgtaatgtaaattataatagtgtttatcttcttaaaaaaggtgttaatcattcggatgttacaatagataatgttaatgaaaaatgttattttataggtgaccaagctaatagtaataattttattactgaatttgattttagatttggtccttattttgttcctaataaagttggaactaataaaaaagctgactataattggataagaggtaataatggacaagatacagataaagctgttcgtgtgcttctgcttggcggtaacgctactgacggttctggggctggctctggtgacttccgttctaattgggttcggtcagtttcttctgctaatgtcggtttctttaccacagttaaacttgattaaataagtccacgtggaactgttgctaggagtagttggttaattaatttgttttctgtttttgtttttctcgatactactcctacaacagtttattataatattaaatataataaacttaaaacataatatattatgactaaagataaacttaaagatgatattattagaactatatgttgtttaaatagtgatatatctaataaagatagaaatttattaattgaattattaaattctattgttgattatactaataatactgaacttgaacaagatgttaaagttataacacaaaaacataacgaattagctgaaacagttaatgaacttaaaactaaagttgaaacatattctaataagattaatgaacttgaacaaagagttcatcaattagaaaacgcaagtcaatcttaacatggctagtcttaatcaattagttagtgaatttgctcatgctgttggcaatcctaatagtattcctcttagacgtaatcttcgatatgctattcttcatggtcgtaatgaactaattcgtaaaagttatgaaaatcataaatatgttgataaaggtttgcaacaacgtattcgtgtttctattattaatgttcctgatggtgacttatataatagtcaaactcttgggcttcctgcaattaaacgtactaaacaagaagttccaaagccagttagacttactgataacttacctttccaatcagttaggacgactggacgtgctggaatagaaataccttttgcaaaagaagctagtgctaagttttatcattatcttgcaggtatgtgtaatcttcctgtttatgattatattaatggttatatttatttctttagtaataataaagattggtttcaaaatataggttctattattattgaatctccatttgaaattccttatcttgttcctaccgaaactgttgaaaaagctaaagatgtaaattatgaccctattgatgatgaagctaaatacgatgatgatgaatttcttattcctgaagatatgattggagctcttaaagagattgtatttaaacgtaatcttattgaagttcctcgtcaaacaaatgaaactcctattgataattttgtaactagataa
>inf107_s_1
atggaagatgataaaagagttaattataagttagatgctattaataaacttattaataatcttaaacttagtatttctggtaataaagaacatgatgagcttggagaaaataatgttatagttaatcttgatgagattagtcaaaagattactgaattacatgaaatggttaaagctgaatttgatgaatttgaaaatcaacataaaagtgaatcagatgaaactcaaactcttcttaataatcgttttgataaaattgatgctaaattagatagtattaaagctgctattgatagtatgaaaactactattggtaataaacttgatactgttaattctactattaataaagcaaatacagatatagttgctgcgattaatgctatgaaagctagtaatgatactaagaacgatactataattactgctcttcaaggacttgtaactaaagttaatcaaaatactagtaatattaattctcttaacggtcgagttgatgctctagaacaagcttaacatgaattttaatttagtagaaatgtataatggcttgttaaggtttaacaagcatatactaaatgaacttgcagaaggacttaaacatttacctaatttagatggagtatctaaaggagatagtttaattattaatgaacaaggtaatccagcttggggttctgctgcatttattcctacttttgaaaatgctgcgtatggtattgaatggactaaagatgacaatgatataattagaattggtaatgctaaatttcatagagaacttcctattcaaaatagacttaaaggttgtgtctataatgaaaagaaaatcagttatttccttaatcctacgggttgggctaaacctcttgaaaatggtcttgttcctcctcttgatggaagtgatggcgatgttggggtaagagttcctgaattttatatgtgtgttaaagatactggtactaaatatcaactttggataagcgattttaatattgatggaacatttactagagttcatccttttattataagtcatactaaaactatgactagaactagagaagatggtaaagaagaagtatttagtgcttgtattaaacctgatgatactagatatttaggaggaaataaaagttcttctattgttgctattaaattacaaggtagacctagaactggaattaattatgataaagcaaatgaattttgtgctaatcgtggcgattggattacaataattgattatcttgaatattgtgctttacaagctctttgttatattgaatatgctaattttgataatcaagctgtattaaatactaatttaactagtgatggatttaaacaaggtggtcttggtgctggtgttacaaatttagcttgggatagatggacagcttttaatggtaataatcctattgtacaaacttattggactgctgaacataatattggtaatggtagtacaaatggtgaccattatgaactaggaaattataatacagatggaagtaattttgctacttatcctgctgtttatcgtggtattctaaatttctttggtgatatatggacatttattagagatgtagttattataaatcgtaatgcaaattataatagtgtttatcttcttaaaaaaggtgttaatcattcggatgttacaatagataatgttaatgaaaaatgttattttataggtgaccaagctaatactaataattttattaccgaatttgattttagatttggtccttattttgttcctaataaagttggaactaataaaaaagctgactataatgagataagaggtaataatggacaagatacagataaagctgttcgtgtgcttctgcttggcggttgcgctactgacggttctctggctggctctgattattttacttctgcttgggttcggtccgattctagtgctcttgtcggcttctttaccacagttaagcttgattaaataagtccatgtggaactgttgttaggagtagttggttaattaatttgttttctgtttttgcatttctcgatactactcctgcaacagtttattataatattaaatataataaacttaaaacataatatattatgactaaagataaacttaaagatgatattattagaactatatgttctttaaatagtgatatatctaataaagatagaaatttattaattgaattattaaaatctattgttgattatactaataatactgaacttgaacaagatgttaaagttataacacaaaaacataacgaattagctgaaacagttaatgaacttaaaactaaagttgaaacatattctaataagattaatgaacttgaacaaagagttcatcaattagaaaacgcaagtcaatcttaacatggctagtcttaatcaattagttagtgaatttgctcatgctgttggcaatcctaatagtattcctcttagacgtaatcttcgatatgctattcttcatggtcgtaatgaactaattcgtaaaagttatgaaaatcataaatatgttgataaatgtttgcagcaacgtattcgtgtttctattattaatgttcctgatggtgacttatataatagtcaaactcttgggcttcctgcgattaaacgtactaaacaagaagttccaaagccagttagacttattaataacttacctttccaatcaattagaactaccggacatactgggatagaaataccatttgcaaaagaagctagtgctaagttttatcattatcttgcaggtatgtgtaatcttcctgtttatgattatattaatggttacatttatttctttagtaataataaagattggtttcaaaatataggttctattattattgaatctccatttgaagttccttatcttgttcctactgaaactgttgaaaaaactaaagatgtaaattatgaccctattgatgatgaagctaaatacgatgatgatgaatttcttattcctgaagatatgattggagctcttaaagagattgtatttaaacgtaatcttattgaagttcctcgtcaaacaaatgaaactcctattgataattttgtaactagataa
>inf117_s_1
atggaagatgataaaagagttaattataagttagatgctattaataaacttattaataatcttaaacttagtatttctggtaataaagaacatgatgagcttggagaaaataatgttatagttaatcttgatgaaattagtcaaaagattactgaattacatgaaatggttaaagctgaatttgatgaatttgaaaatcaacataaaagcgaatcagatgaaactcaaactcttcttaataatcgttttgataaaattgatgctaaattagatagtattaaagctgctattgatagtatgaaaactactattggtaataaacttgatactgttaattctactattaataaagcaaatacagatatagttgctgcgattaatgctatgaaagctagtaatgatactaagaacaatgctataattgctgctcttcaaggacttgtaactaaagttaatcaaaatactaataatattaattctcttaacggtcgagttgatgctctagaacaagattaatatgaattttaatttagtagaaatgtataatggcttattaagatttaataagcatatactaaatgaacttgcagaaggacttaaacatttacctaatttagatggagtatctaaaggagatagtttaattattaatgaacaaggtaatccagcttggggttctgctgcatttattcctacttttgaaaatgctgcttatggtattgaatggactaaagatgacaatgatataatcagaattggtaatgctaaatttcatagagaacttcctattcaaaatagacttaaaggttgtgtctataatgaaaataaaatcagttatttccttaatcctacaggttgggctaaacctcttgaaaatggttttgttcctcctcttgatggaagtgatggcgatgttggggtaagagttccagaattttatatgtgtgttaaagatactggtactaaatatcaactttggataagcgattttaatattgatggaacatttactagagttcatccttttattataagtcatactaaaactatgactagaactagagaagatggtaaagaagaagtgtttagtgcttgtattaaacatgatgatactagatatttaggaggaaataaaagttcttctattgttgctactaaattgcaaggtagacctagaactggtattacttatgataaagccaatgaattttgtactaatcgtggagattggattacaatgattgattatcttgaacattgtgctttacaagctctttgttatattgagtatgctaattttgataatcaagctacattaaatactaatttaactagtgatggatttaaacaaggtggtcttggtgttggtgttacaaatttagcttgggatagatggacagcttttaatggtaataatcctattgtacaaacttattggactgctgaacataatattggtaatggtagtactaatggtgaccattatgaactaggaaattataatgtagatggaagtaatttaagtatttatcctgctgtttatcgtggtattctaaatttctttggtgatatatggacgtttattagagatgtagctattataaatcgtaatgtaaattataatagtgtttatcttcttaaaaaaagtgttaatcattctgatattacaatagataatattcaagataaatgttattttataggtgaccaagctaatactaataattttattactgaatttgattttagatttggtccttattttgttcctaataaagttggaactaataaaaaagctgactataattggaaaagaggtaaggatggacaagatacagataaagctgttcgtgtgcttctgcgtggcggtggcgctgctaacggttcttgggctggctctggttgcttttattctgcttgggttcggtcggattctgatgctaatggcggcttctttaccacagttaaacttgattaaataagtccacgtggaactgttgttaggagtaattggttaattaatttgttttctgtttttgcatttctcgatactactcctgcaacagtttattataatattaaatataataaacttaaaacataatatattatgactaaagataaacttaaagatgatattattagaactatatgttctttaaatagtgatatatctaataaagatagaaatttattaattgaattattaaaatctattgttgattatactaataatactgaacttgaacaagatgttaaagttataacacaaaaacataacgaattagctgaaacagttaatgaacttaaagctaaagttgaaacatattctgataagattaatgagcttgaagaaagagttcatcaattagaaaacgcaagtcaatcttaacatggctagtcttaatcaattagttagtgaatttgctcatgctgttggcaatcctaatagtattcctcttagacgtaatcttcgatatgctattcttcatggtcgtaatgaactaattcgtaaaagttatgaaaatcataaatatgttgataaaggtttgcaacaacgtattcgtgtttctattattaatgttcctgatggtgacttatataatagtcaaactcttggacttcctgcaattaaacgtactaaacaagaagttccaaaaccagttagacttattaataacctacctttccaatcaattagaactaccggacatactgggatagaaataccatttgcaaaagaagctagtgctaagttttatcattatcttgcaggtatgtgtaatcttcctgtttatgattatattaatggttatatttatttctttagtaataataaagattggtttcaaaatataggttctattattattgaatctccatttgaaattccttatcttgttcctaccgaaactgttgaaaaagctaaagatgtaaattatgatcctattgatgatgaagctaaatacgatgatgatgaatttcttattcctgaagatatgattggagctcttaaagagattgtatttaaacgtaatcttattgaagttcctcgtcaaacaaatgaaactcctattgataattttgtaactagataa
>nc_024711_crassphage
atggaagatgataaaagagttaattataagttagatgctattaataaacttattaataatcttaaacttagtatttcaggtaataaagaacatgatgagcttggagaaaataatgttatagttaatcttgatgagattagtcaaaagattactgaattacatgaaatgattaaagctgaatttgatgaatttgaaaatcaacataaaagtgaatcagatgaaactcaaactcttcttactgaaaaatttgatttaattcattctgatttagctactattagtgataaacttactactattgatacaaatataaagaatatgagtagtgcattacaaggtaaatttaatgctttaattgctgccgttaatgatatgaaagctagtaatgatactaagaatgatgctataattgctgctcttcaaggacttgtaactcaagttaatcgaaatactagtaatattaattctcttgatggtcgagttgatgctctagaacaagcttaacatgaattttaatttagtagaaatgtataatggcttgttaagatttaacaagcatatactaaatgaacttgcagaaggacttaaacatttacctaatttagatggagtatctaaaggagatagtttaattattaatgaacaaggtaatccagcttggggttctgctgcatttattcctacttttgaaaatgctgcgtatggtattgaatggactaaagataacaatgatataatcagaattggtaatgctaaatttcatagagaacttcctattcaaaatagacttaaaggttgtgtctataatgaaaagaaaatcagttattttcttaatcctacgggttgggctaaacctcttgaaaatggtcttattcctcctcttgatggaagtgatggcgatgttggggtaagagttccagaattttatatgtgtgttaaagatactggtactaaatatcaactttggataagtgattttaatattgatggaacatttactagagttcatccttttattataagtcatactaaaactatgactagaactagagaagatggtaaagaagaagtatttagtgcttgtattaaacctgatgatactagatatttaggaggaaataaaagttcttctgttgttgctactaaattacaaggtagacctagaactggaattagttatgataaagctaatgaattttgtgccaatcgtggtgattggattacaatgattgattatcttgaatattgtgctttacaagctctttgttatattgaatatgctaattttgataatcaagctactttgaatgttaatttaactagtgatggatttaaacaaggtggtcttagtgctggtgttacaaatttagattgggatagatggacagcttttaatggcaataatcctattgtacaaacttattggactgctgaacataatattggtaatggtagtactaatggtgacttttatacattaggaaattataatgcagatggaagtaattttgatacttatcctgctgtttatcgtggtattctaaatttctttggtgatatattgacatttgttagagatgtagctattataaatcgtaatgcaaattataatagtgtttatcttcttaaaaaaggagttaatcattctgatgttacaatagataatattcaagataaatgttattttataggtgatcaagctaatactgatggttttattactgaatttgattttagatttggtccttatttcgttcctaataaagttggaactaataaaaaagctgactataattcgaaaagaggtagtgatgggcaagatacagataaagctgttcgtgtgcttctgcttggcggtggtgctcattacgattcttcggctgactctggtttcttttattctaattgggttcggtcaggttctcttgctaatgtcggcttctttactacagttaaacttgattaaataagtccacgtggaactgttgttaggagtagttggttaattaatttgttttctgtttttgcatttctcgatactactcctgcaacagtttattataatattaaatataataaacttaaaacataatatattatgactaaagataaacttaaagatgatgttattagaactatatgctgtttaaatagtgatatatctaataaagatagagaacttctaattaaattatttaattctattatagattatactaataatactgaacttgaacaaaaacttgctcaacttcaacaaaaatataatgaattagttacaaatattaataaagtagaaaaattagctaatgaaacaaaaacgcaacataattatttatatagtgatgttaataatactcttaaacctaaaataaatagtattgatgaaagagtaactgcattagaaaattcaagtcaatcttaatatggctagccttaatcaattagttagtgaatttgctcatgctgttggcaatcctaatagtattcctcttagacgtaatcttcgatatgctattcttcatggtcgtaatgaactaattcgtaaaagttatgaaaatcataaatatgttgataaaggtttgcaacaacgtattcgtgtttctattattaatgttcctgatggtgacttatataatagtcaaactcttgggcttcctgcaattaaacgtactaaacaagaagttccaaagccagttagatttattaataacttacctttccaatcaattagaactaccggacatactgggatagaaataccatttgcaaaagaagctagtgctaagttttatcattatcttgcaggtatgtgtaatcttcctgtttatgattatattaatggttatatttatttctttagtaataataaagattggtttcaaaatataggttctattattattgaatctccatttgaaattccttatcttgttcctaccgaaactgttgaaaaagctaaagatgtaaattatgaccctattgatgatgaagctaaatacgatgatgatgaatttcttattcctgaagatatgattggaactcttaaagagattgtatttaaacgtaatcttattgaagttcctcgtcaaacaaatgaaactcctattgataattttgtaactagataa
>fferm_ms_6
atggaagatgataaaagagttaattataagttagatgcaattagtaaacttattaataatcttaaacttagtatatcaggcaataaagaccatgaagaacttggagaaaataatgtaatagttaatcttgatgaaattagtcaaaagattaccgagttacatcaaatggttaagtctgaatttgatgaatttgaagaacaacataaaagtgaatctgatgaaacacaagaccttcttactgaaaagtttgctgaaattaaaacagaacttgttaatataagaggtacaattactgctcttaaaaattcgatggatgaaaaacttactactattaatacaagtataaataatatgaatagtagtttacaaactaaacttactgaagttgtttctgctattaatgatatgaaatctagtaacgatactaaaaatgatgctattatttctgctctttcaggtcttgtaactaaagttaatgaaaatagtagtaatattagttctcttgatggtagagttgatgctttagaaaacgcttaatatgaactttaatttagtagagatatataatggtttgttaaggtttaacaaacatatattaaacgaacttgctgaaggacttaaacatttacctaatttagaaggtgcatctaaaggagatagtctttatattaatgaagatggtaatcctacttggggttcttctgcatttattcctacttttgaaaatgctgcttatggtatagaatggactaaaaatgataatgatgtaattagaattggtaatgctaaatttcatagagaacttcctatccaaaatagacttaaaggttgtgtctataatgaaaagaaaatcagttatttccttaatcctacgggttgggctaaacctcttgaaaatggttttgttcctcctcttgatggaagtgatggcgatgttggggtaaatgttcctcaattttatatatgtgttaaagatactggtactaaatatcaactttggataagtgattttaatattgatggtacgtttattcgagttcatccttttattataagtcatactaaaactatgacaagaatgaatggcagtacagaagaggtatttagtgcttgtataaaagaagataatgctgaatacttaggtggtaataaatcttcttctattgcagcagataaattgcaaggtagacctagaactggtattagttatactactgctattcaattatgtgctaatcgtggagattggattacaatgattgattatcttgaatattgtgctatacaagctctttgttatattgagtatgctaattttgataatcaagctgcgcttaatactaatttaactagtgaaggatttaaacaaggtggacttggtgctggtgttactaatttacaacaggataaatggtcaagatttaatggtaacaatcctatagttcaaacttattggagtgctgaacataatataggtaatggtaatacaaatggcgaccattatgaattatcagcatataatgatgatggaagtaatttttctacttatcctgttttttatcatggtattcatttatttggagatatatggtcatttgttagagatgtagttattatcaacaaagatactgattataattctgtatatcttcttaaaaaaggtgttgctcatgctgatgttacagtagataatgttgatgaaaaatgttattttattggttatcaagctaatgctaataatcatattacagaatttgatttacaaagaggtccttattttgttcctaatctagttggaactaataagaaatttgattataattatattcgtggtaataacgggcaagatacagataaacctgtttgtgtgctgcgggttggcggttgcgctgatagcagttcttgggctggctctggtctcttttattctacttgggttcggtcgaattctgctgcttttgtcggcttctttactacagttaaacttgattaaatatgtccacgtggaactgttgctaggagtagttggttaattaatttgttttctgtttttgtttttctcgatactactcctgcaacagttcattataatattgtttaaggttatatttcttagaatgattgacacgttagatacagtgctactggttagcagtaacgctaataacagttctaaagctagctctagtaactttaattctaattgagttcagtcagattctaatgctaatgtcagcttcttttatataattcctgaaactaataaacataaattttatagtaatattattttgggaagtataaccttacctcttcctattaattttaaaattactagatatgactggcgtatttatactaaatgtagaaaagaaaaagttaaatctcaaacatgaaatgttatgactaaagaacaaattaaaaaagatattaccaaaacaatacttgatttaaattctgatattagtaattatgatagaaataaattaattaatttattaaattctattgtagattatactaataatacagaattagaacaaaaagttactcaacttcaacaaaaacataatgaactagttgaaactgttgaagaacttgaaactaaattacaaacttattctgataaggtagataatcttgaaactagagtgcaagcattagaaaattcaagtcaatcttaatatggctagtcttaatcaattagttagtgaatttgctcatgctgttggcaatcctaatagtattcctcttagacgtaatcttagatatgctattcttcatggacgtaatgaactaattcgtagaagttatgagaatcataaatatattgataaaggtcttcaacaacgtgttcgtctttctattattaatgttcctgatggtgatttatataatagtcaaagtcttgggcttcctgcgattaaacgtactaaacaagaagttccaaagccagttagacttactgacaacttacctttccaatcagttaggacgactggacgtgctggaatagaaataccttttgctaaagaagctagtgctaagttttatcattatcttgcaggtatgtgtaatcttcctgtttatgattatattaatggttatatttatttcttttctaataataaagattggtttcaaaatctaggagcgattattattgaatctccttttgaaattccttatttagttcctacagaagttgtagaaaaagctaaagatgtagattatgaccctattgatgatgaagctaaatatgatgaagatgaatttcttattccagaagatatgattggtcctcttaaagaaattgtatttaaacgtaatcttgtcgaagttcctcgtcaaacaaatgaaacccctattgataatcttgtaactagataa
>hvcf_e5_ms_1
atggaagatgataaaagagttaattataagttagatgctattaataaacttattaataatcttaaacttagtatttctggtaataaagaacatgatgaacttggagaaaataatgttatagttaatcttgatgagattagtcaaaagattactgaattacatgaaatggttaaagctgaatttgatgaatttgaaaatcaacataaaagtgaatcagatgaaactcaaactcttcttaataatcgttttgataaaattgatgctaaattagatagtattaaagctgctgttgatagtatgaaaactactattggtaataaacttgatactgttaattctactattaataaagcaaatacagatatagttgctgcgattaatgctatgaaagctagtaatgatactaaaaacgatgctataattactgctcttcaaggacttgtaactcaagttaatcgaaatactagtaatattaattctcttaacggtcgagttgatgctctagaacaagcttaacatgaattttaatttagtagaaatgtataatggcttattaagatttaataagcatatactaaatgaacttgcagaaggacttaaacatttacctaatttagatggagtatctaaaggagatagtttaattattaatgaacaaggcaatcctgcttggggttctactgcatttattcctacttttgaaaatgctgcttatggtattgaatggactaaagatgacaatgatataatcagaattggtaatgctaaatttcatagagaacttcctattcaaaatagacttaaaggttgtgtctataatgaaaagaaaatcagttatttccttaatcctacgggttgggctaaatctcttgaaaatggttttattcctcctcttgatggaagtgatggcgatgttggggtaagagttccagagttttatatgtgcgttaaagatactggtactaaatatcaactttggataagtgattttaatattgatggaacatttactagagttcatccttttattataagtcatactaaaactatgactagaactagagaagatggtaaagaagaagtatttagtgcttgcattaaacatgataataccagatatttaggaggaaataaaagttcttctgttgttgctactaaattacaaggtagacctagaactggtattaattatgataaagcaaatgaattttgtgctaatcgtggtgattggattacaatgattgattatcttgaatattgtgctttacaggctctttgttatattgagtatgctaattttaataatcaagctgcattaaatactaatttaactagtgaaggatttaaacaaggaggacttggtactggtgttactaatttaaattgggaaagatggacagcttttaatggtaataatcctattgtacaaacttattggactgctgaacataatattggtaatggtagtacaaatggtgaccattatgaactaggaaattataatacagatggaagtaatttaaatacttatcctgctgtttatcgtggtattctaaatttttttggtgatatatggacatttattagagatgtagttattataaatcataatgcaaattataatagtgtttatattcttaaaaaaggtgttaatcatgctgatattacaatagataatattcaagataaatgttattttataggtgaccaagctaatactaataattttattactgaatttgattttagatttggtccttattttgttcctaataaagttggaactaataaaaaagctgactataattggaaaagaggtaatgatggacaagatacagataaagctgttcgtgtgcttctgcttggcggttgcgcacctaacggttctggggctggctctggtagctttaattctgcttgggttcggtcggattctagggctcctgtcggcttctttaccacagttaaacttgattaaataagtccacgtagaactgttgctagaagtagttggttaattaatttgttttctgtttttgtatttctcgatactactcctgcagcagtttattataatattaaatataataaacttaaaacataatatattatgactaaagataaacttaaagatgatattattagaactatatgttctttaaatagtgatatatctaataaagatagaaatttattaattgaattattaaaatctattgttgattatactaataatactgaacttgaacaagatgttaaagttataacacaaaaatataacgaattagctgaaacagttaatgaacttaaaactaaagttgaaacatattctaataagattaatgaacttgaacaaagagttcatcaattagaaaacgcaagtcaatcttaacatggctagtcttaatcaattagttagtgaatttgctcatgctgttggcaatcctaatagtattcctcttagacgtaatcttcgatatgctattcttcatggtcgtaatgaactaattcgtaaaagttatgaaaatcataaatatgttgataaaggtttgcaacaacgtattcgtgtttctattattaatgttcctgatggtgacttatataatagtcaaactcttggacttcctgcaattaaacgtactaaacaagaagttccaaagccagttagacttattaataacttacctttccaatcgattagaactaccggacatactgggatagaaataccatttgcaaaagaagctagtgctaagttttatcattatcttgcaggcatgtgtaatcttcctgtttatgattatattaatggttatatttatttctttagtaataataaagattggtttcaaaatataggttctattattattgaatctccttttgaaattccttatcttgttcctactgaaactgttgaaaaagccaaagatatagattacgatcctattgatgatgaagctaaatacgatgatgatgaatttcttattcctgaagatatgattggaactcttaaagagattgtatttaaacgtaatcttattgaagttcctcgtcaaacaaatgaaactcctattgataattttgtaactagataa
>hvcf_e6_ms_1
atggaagatgataaaagagttaattataagttagatgctattaataaacttattaataatcttaaacttagtatttctggtaataaagaacatgatgagcttggagaaaataatgttatagttaatcttgatgaaattagtcaaaagattactgaattacatgaaatggttaaagctgaatttgatgagtttgaaaatcaacataaaagtgaatcagatgaaactcaaactcttcttaataatcgttttgataaaattgatgctaaattagatagtattaaagctgctgttgatagtatgaaaactactattggtaataaacttgatactgttaattctactattaataaagcaaatacagatatagttgctgcgattaatgctatgaaagctagtaatgatactaagaacgatgctataattactgctcttcaaggacttgtaactaaagttaatcaaaatactaataatattaattctcttaacggtcgagttgatgctctagaacaagcttaacatgaattttaatttagtagagatgtataatggcttgttaagatttaacaagcatatactaaatgaacttgcagaaggacttaaacatctacctaatttagatggagtatctaaaggagatagtttaattattaatgaacaaggtaatcctgcttggggttctactgcatttattcctacttttgaaaatgctgcttatggtattgaatggactaaagatgacaatgatataatcagaattggtaatgctaaatttcatagagaacttcctattcaaaatagacttaaaggttgtgtctataatgaaaagaaaatcagttatttccttaatcctacgggttgggctaaacctcttgaaaatggtcttgttcctcctcttgatggaagtgatggcgatgttggggtaagagttccagaattttatatgtgtgttaaagatactggtactaaatatcaactttggataagcgattttaatattgatggaacatttactagagttcatccttttattataagtcatactaaaactatgactagaactagagaagatggtaaagaagaagtgtttagtgcttgtattaaacatgatgatactagatatttaggaggaaataaaagttcttctattgttgctactaaattgcaaggtagacctagaactggtattacttatgataaagccaatgaattttgtactaatcgtggagattggattacaatgattgattatcttgaatattgtgctttacaagctctttgttatattgagtatgctaattttgataatcaagctgcattaaatactaatttaactagtgatggatttaaacaaggtggtcttggtgctggtgttacaaatttagcttgggatagatggacagcttttaatggtaataatcctattgtacaaacttattggactgctgaacataatattggtaatggtagtactaatggtgaccattatgaactaggaaattataatgtagatggaagtaatttaaatacttatcctactgtttatcgtggtattctaaatttctttggtgatatatggacgtttattagagatgtagctattataaatcgtaatgtaaattataatagtgtttatcttcttaaaaaaagtgttaatcattctgatattacaatagataatattcaagataaatgttattttataggtgaccaagctaatactaataattttattactgaatttgattttagatttggtccttattttgttcctaataaagttggaactaataaaaaagctgactataattggaaaagaggtaatgatggacaagatacagataaagctgttcgtgtgcttctgcttggcggtagcgctgctaacggttctagggctggctctggttacttttattctgcttgggttcggtcggattcttctgctaatgtcggcttctttaccacagttaaacttgattaaataagtccacgtggaactgttgctagaagtagttggttaattaatttgtttctgtttttgcatttctcgatactactcctgcaacagtttattatagcattaaatataataaacttaaaacataatatattatgactaaagataaacttaaagatgatattattagaactatatgttttttaaatagtgatatatctaataaagatagaaatttattaattgaattattaaattctattgttgattatactaataatactgaacttgaacaagatgttaaagttataacacaaaaacataacgaattagctgaaacagttaatgaacttaaaactaaagttgaaacatattctaataagattaacgaacttgaacaaagagttcatcaattagaaaatgcaagtcaatcttaatatggctagtcttaatcaattaattagtgaatttgctcatgctgttggcaatcctaatagtattcctcttagacgtaatcttcgatatgctattcttcatggtcgtaatgaactaattcgtaaaagttatgaaaatcataaatatgttgataaaggtttgcaacaacgtattcgtgtttctattattaatgttcctaatggtgacttatataatagtcaaactcttggacttcctgcaattaaacgtactaaacaagaagttccaaagccagttagacttattaataacttacctttccaatcaattagaactaccggacatactgggatagaaataccatttgcaaaagaagctagtgctaagttttatcattatcttgcaggtatgtgtaatcttcctgtttatgattatattaatggttatatttatttctttagtaataataaagattggtttcaaaatataggttctattattattgaatctccatttgaaattccttatcttgttcctaccgaaactgttgaaaaagctaaagatgtaaattatgaccctattgatgatgaagctaaatacgatgatgatgaatttcttattcctgaagatatgattggagctcttaaagagattgtatttaaacgtaatcttattgaagttcctcgtcaaacaaatgaaactcctattgataattttgtaactagataa
>hvcf_a3_ms_37
atggaagatgataaaagagttaattataagttagatgctattaataaacttattaataatcttaaacttagtatttctggtaataaagaacatgatgagcttggagaaaataatgttatagttaatcttgatgaaattagtcaaaagattactgaattacatgaaatggttaaagctgaatttgatgagtttgaaaatcaacataaaagtgaatcagatgaaactcaaactcttcttaataatcgttttgataaaattgatgctaaattagatagtattaaagctgctgttgatagtatgaaaactactattggtaataaacttgatactgttaattctactattaataaagcaaatacagatatagttgctgcgattaatgctatgaaagctagtaatgatactaaaaataatgctataattactgctcttcaaaaagctcttcaaggacttgtaactaaagttaatcaaaatactaataatattaattctcttgatggtagagttgatgctctagaacaagcttgatatgaattttaatttagtagaaatgtataatggtttgttaagatttaacaagcatatactaaatgaacttgcagaaggacttaaacatcttcctaatttagatggagtatctaaaggagacagtttaattattaatgaacaaggtaatccagcttggggttctgctgcatttattcctacttttgaaaatgctgcttatggtattgaatggactaaagataataatgatataattagaattggtaatgctaaatttcatagagaacttcctattcaaaatagacttaaaggttgtgtctataatgaaaataaaatcagttatttccttaatcctacgggttgggctaaacctcttgaaaatggttttattcctcctcttgatggaagtgatggcgatgttggggtaagagttcctgaattttatatgtgtgttaaagatactggtactaaatatcaactttggataagtgattttaatattgatggaacatttactagagttcatccttttattataagtcatactaaaactatgactagaactagagaagatggtaaagaagaagtgtttagtgcttgtattaaacatgacgatactagatatttaggaggaaataaaagttcttctattgctgctactaaattgcaaggtagacctagaactgaaattagttatgataaagctaatgagttttgtgctaatcgtggcgattggattacaatgattgattatcttgaatattgtgctttacaggctctttgttatattgagtatgctaattttgataatcaagctgcattaaatactaatttaactagtgaaggatttaaacaaggtggtcttggtgctggtgttactaatttaaattgggaaagatggacagcttttaatggtaataatcctattgtacaaacttattggactgctgaacataatattggtaatggtagtacaaatggtgaccattatgaattaggaaattataatgcagatggaagtaatttaaatacttatcctgctgtttatcgcggtattctaaatttctttggagatatatggtcatttgttagagatgtagttattatcaataaagatgctgattataattctgtatatcttcttaaaaaaggtgttgctcatgctgatgttacagtagataatgttgatgaaaaatgttattttattggttatcaagctaatactaataattatattacagaatttgatttacaaagaggtccttattttgttcctaatctagttggaactaataagaaatttgattataattatattcgtggtagtaatggacaagacacagataaatctgttcgtgtgccgctggttggcggttacgctaattacggttctcaggctggctctggttactttgcttcttcttgggttcggtcagtttctggggctaatgtcggcttctttaccacagttaaacttgattaaataagtccacgtggaactgttgttaggagtagttggttaattaatttgttttctgtttttgtatttcttgatactactcctgcaacagtttattataacattaaatataataaacttaaaacataatatattatgactaaagataaacttaaagatgatattattagaactatatgttttttaaatagtgatatatctaataaagatagaaaattattaattgaattattaaattctattgttgattatactaataatactgaacttgaacaaaaagttaaagttatagaacaaaagcataatgaattagttgatacagttaatgaacttaaaactaaagttgaaacatattctgataagattaatgagcttgaagaaagagttcatcaattagaaaatgcaagtcaatcttaacatggctagtcttaatcaattagttagtgaatttgctcatgctgttggcaatcctaatagtattcctcttagacgtaatcttagatatgctattcttcatggacgtaatgaactaattcgtagaagttatgagaatcataaatatattgataaaggtcttcaacaacgtgttcgtctttctattattaatgttcctgatggtgatttatataatagtcaaagtcttgggcttcctgcgattaaacgtactaaacaagaagttccaaagccagttagacttattaataacttacctttccaatcaattagaactaccggacatactgggatagaaataccatttgcaaaagaagctagtgctaagttttatcattatcttgcaggtatgtgtaatcttcctgtttatgattatattaatggttatatttatttctttagtaataataaagattggtttcaaaatataggttctattattattgaatctccatttgaaattccttatcttattcctatcgaaactgttgaaaaagctaaagatgtaaattatgaccctattgatgatgaagctaaatacgatgatgatgaatttcttattcctgaagatatgattggaactcttaaagagattgtatttaaacgtaatcttattgaagttcctcgtcaaacaaatgaaactcctattgataattttgtaactagataa
>hvcf_d6_ms_5
atggaagatgataaaagagttaattataagttagatgctattaataaacttattaataatcttaaacttagtatttctggtaataaagaacatgatgagcttggagaaaataatgttatagttaatcttgatgagattagtcaaaagattactgaattacatgaaatggttaaagatgaatttgatgagtttgaaaatcaacataaaagtgaatcagatgaaactcaaactcttcttaataatcgttttgataaaattgatgctaaattagatagtattaaagctgctgttgatagtatgaaaactactattggtaataaacttgatactgttaattctactattaataaagcaaatacagatatagttgctgcgattaatgctatgaaagctagtaatgatactaaaaacgatgctataattactgctcttcaaggacttgtaactcaagttaatcgaaatactagtaatattaattctcttaatggtcgagttgatgctctagaacaagcttaacatgaattttaatttagtagagatgtataatggcttgttaagatttaacaagcatatactaaatgaacttgcagaaggacttaaacatttacctaatttagatggagtatctaaaggagatagtttaattattaatgaacaaggtaatccagcttggggttctgctgcatttattcctacttttgaaaatgctgcttatggtattgaatggactaaagatgacaatgatataatcagaattggtaatgctaaatttcatagagaacttcctattcaaaatagacttaaaggttgtgtctataatgaaaagaaaatcagttatttccttaatcctacgggttgggctaaacctcttgaaaatggtcttattcctcctcttgatggaagtgatggcgatgttggggtaagagttccagagttttatatgtgcgttaaagatactggtactaaatatcaactttggataagtgattttaatattgatggaacatttactagagttcatccttttattataagtcatactaaaactatgactagaactagagaagatggtaaagaagaagtatttagtgcttgtattaaacatgatgatactagatatttaggaggaaataaaagttcttctgttgttgctactaaattgcaaggtagacctagaactggaattaattatgataaagccaatgaattttgtgctaatcgtggcgattggattacaatgattgattatcttgaatattgtgctttacaagctctttgttatattgagtatgctaattttgataatcaagctgcattaaatactaatttaactagtgatggatttaaacaaggaggacttggtgctggtgttacaaatttagtttgggatagatggacagcttttaatggcaataatcctattgtacaaacttattggactgctgaacataatattggtaatggtagtactaatggtgaccattatgaattaggaaattataatgcagatggaagtaatttaaatacttatcctgctgtttatcgtggtattctaaatttctttggtgatatatggacatttgttagagatgtagttattataaatcgtaacgcaaattataatagcgtttatcttcttaaaaaagatgttaatcattctgatattacaatagataatattcaagataaatgttattttataggtgaccaagctaatactaataattttattactgaatttgattttagatttggtccttattttgttcctaataaagttggaactaataaaaaagctgactataattggataagaggtaatgatggacaagatacagataaagctgttcgtgtgcttctgcttggcggtagcgctgataacggttcttgagctggctctggttaccttaattctgattgggttcggtcggattctgatgcttatgtcggcttctttaccacagttaagcttgattaaataagtccacgtggaactgttgctaggagtagttggttaattaatttgttttctgtttttgcatttctcgatactactcctgcaacagtttattataataatattaaaggttatatttcttaagatgattgacatttagatacagtgcttctgcttagcagtaacgctaataacagttctaaagctagctctagtaactttaattctaattgagttcagtcagattctaatgctaatgtcggcttctttatataattcctgaaactaataaatataagattaatataaatattattttgggaaatataaccttacctcttggtaaaagataacgttatttagaaactaaaagtgttggtagtgatattcacgaaggctcttatataaattatataaatatgaaaagatatagtggtttacatgataagctatgtactattgaaaatattgaagttgctgatgataatgcaagaaagaataaaaataagaaatatggtattaataaacatgataaaaatagacaatatgaaaatgaagatttagtagataaactatttaatcttaaatataaaacttctaaatatagtctatataaaatatatgaaccaaaagaacgtattatttatagacttccttattatccagatagaattgctcatcatgctataatgaatgttgtaaaatatatttggacaaaaagttttattcataatacatatagttgtattgaaggtagaggtattcatctttgtgcaaataatcttaaaagagatttaaggaaatatcctaatgaaactaaatattgtcttaaattagatattaggaaattttatcctagtattcctcataatggtcttaagaaatgtattagaaagaagattaaagataaagattttttaatgattcttgatgaaattattgattctactgataatgttcgtgatgtttcttctaaattaactaataaaattggaattggagttcctattggtaattatttatctcaatactttgctaatctttatcttagcgaacttgaccatttatgtaaagaagaacttaaatgtaaattctattatcgttatgctgatgatatagttattctaagtgatgataaagattttcttcataaagttcttatttatattaagttatatgttcatactattggattgaaagttaaagataattatcaaatatatcctgttgatagtagaggaattaattttgttggttatgtattttatcatactcatactctaattagaaaatctattaaatataaaattataagactagtaaatagttatttaaatagagaaattgataaaaaagaatttaaagttagaatgtgtgcttattatggatggcttaaacacgctgatgctaaaaatcttctttataaaattcaaagtcttacaggtgttagatattctaattggaatggtaaaagaactaatattgctaaatattatggtaaatacgttagaataattcaagttattaattatgctaagtattttagaattaattttattagaaatggcaaagcttattatgctgatagtagagataaaactctattttattctatacatagacttaatcattttcctattaattttaaaattactaaatatgattggcgtatttatactaaaaatagaaaagaaaaagttaaacctcaaacataatatattatgactaaagataaacttaaagatgatattattagaactatatgctgtttaaatagtgatatatctaataaagatagaaaattattaattgaattattaaattctattgttgattatactaataatactgaacttgaacaagatgttaaagttataacacaaaaacataatgaattagttgaaatagttaatgaacttaaaactaaagttgaaacatattctgataagattaatgagcttgaagaaagagttcatcaattagaaaacgcaagtcaatcttaacatggctagtcttaatcaattagttagtgaatttgctcatgctgttggcaatcctaatagtattcctcttagacgtaatcttcgatatgctattcttcatggtcgtaatgaactaattcgtaaaagttatgaaaatcataaatatgttgataaaggtttgcaacaacgtattcgtgtttctattattaatgttcctgatggtgacttatataatagtcaaactcttggacttcctgcaattaaacgtactaaacaagaagttccaaagccagttagacttattaataacttacctttccaatcaattagaactaccgggcatactgggatagaaataccatttgcaaaagaagctagtgctaagttttatcattatcttgcaggtatgtgtaatcttcctgtttatgattatattaatggttatatttatttctttagtaataataaagattggtttcaaaatataggttctattattattgaatctccatttgaaattccttatcttgttcctaccgaaactgttgaaaaagctaaagatgtaaattatgaccctattgatgatgaagctaaatacgatgatgatgaatttcttattcctgaagatatgattggagctcttaaagagattgtatttaaacgtaatcttattgaagttcctcgtcaaacaaatgaaactcctattgataattttgtaactagataa
>err844050_ms_1
atggaagatgataaaagagttaattataagttagatgctattaataaacttattaataatcttaaacttagtatttctggtaataaagaacatgatgagcttggagaaaataatgttatagttaatcttgatgaaattagtcaaaagattactgaattacatgaaatggttaaagctgaatttgatgagtttgaaaatcaacataaaagtgaatcagatgaaactcaaactcttcttaataatcgttttgataaaattgatgctaaattagatagtattaaagctgctgttgatagtatgaaaactactattggtaataaacttgatactgttaattctactattaataaagcaaatacagatatagttgctgcgattaatgctatgaaagctagtaatgatactaagaacgatgctataattactgctcttcaaggacttgtaactaaagttaatcaaaatactaataatattaattctcttaacggtcgagttgatgctctagaacaagcttaacatgaattttaatttagtagagatgtataatggcttgttaagatttaacaagcatatactaaatgaacttgcagaaggacttaaacatctacctaatttagatggagtatctaaaggagatagtttaattattaatgaacaaggtaatcctgcttggggttctactgcatttattcctacttttgaaaatgctgcttatggtattgaatggactaaagatgacaatgatataatcagaattggtaatgctaaatttcatagagaacttcctattcaaaatagacttaaaggttgtgtctataatgaaaagaaaatcagttatttccttaatcctacgggttgggctaaacctcttgaaaatggtcttgttcctcctcttgatggaagtgatggcgatgttggggtaagagttccagaattttatatgtgtgttaaagatactggtactaaatatcaactttggataagcgattttaatattgatggaacatttactagagttcatccttttattataagtcatactaaaactatgactagaactagagaagatggtaaagaagaagtgtttagtgcttgtattaaacatgatgatactagatatttaggaggaaataaaagttcttctattgttgctactaaattgcaaggtagacctagaactggtattacttatgataaagccaatgaattttgtactaatcgtggagattggattacaatgattgattatcttgaatattgtgctttacaagctctttgttatattgagtatgctaattttgataatcaagctgcattaaatactaatttaactagtgatggatttaaacaaggtggtcttggtgctggtgttacaaatttagcttgggatagatggacagcttttaatggtaataatcctattgtacaaacttattggactgctgaacataatattggtaatggtagtactaatggtgaccattatgaactaggaaattataatgtagatggaagtaatttaaatacttatcctgctgtttatcgtggtattctaaatttctttggtgatatatggacgtttattagagatgtagctattataaatcgtaatgtaaattataatagtgtttatcttcttaaaaaaagtgttaatcattctgatattacaatagataatattcaagataaatgttattttataggtgaccaagctaatactaataattttattactgaatttgattttagatttggtccttattttgttcctaataaagttggaactaataaaaaagctgactataattggaaaagaggtaatgatggacaagatacagataaagctgttcgtgcgcttctgcttggcggtggcgctggtcacggttctgaggctggctctggttacttttattcttcttgggttcggtcggattctactgctggtgtcggcttctttaccacagttaaacttgattaaataagtccacgtggaactgttgttaggagtagttggttaattaatttgttttctgtttttgcatttctcgatactactcctacaacagtttattataataatattaaaggttatatttcttaagatgattgacatttagatacagtgcttctgcttagcagtaacgctaataacagttctaaagctagctctagtaactttaattctaattgagttcagtcagattctaatgctaatgtcggcttcttttatataattcctaaaactaatacatataagattaatataaatattattttgggaagtataaccttacctcttggtaaaagataacgttatttagaaactaaaagtgttggtagtgatattcacgaaggctcttatataaattatataaatatgaaaagatataatggttcacatgataaactatgtactattgaaaatattgaagttgctgatgataatgcaagaaagaataagaataagaaatatggtattaataaacatgataaaaatagacaatatgaaaatgaagatttagtagataaactatttaatcttaaatataaaacttctaaatatagcctatataaaatatatgaaccaaaagaacgtattatttatagacttccttattatcctgatagaattgctcatcatgctataatgaatgtttaattttaaaattattaaatatgactggcgtatttatgctaaaaatagaaaagaaaaagttaaacttaaaacataatatattatgactaaagataaacttaaagatgatattattagaactatatgctgtttaaatagtgatatatctaataaagatagaaaattactaattaaattattaaattctattgttgattatactaataatactgaacttgaacaaaaagttaaagttatagaacaaaagcataatgaattagttgatacagttaatgaacttaaagctaaagttgaaacatattctgataagattaatgagcttgaagaaagagttcatcaattagaaaacgcaagtcaatcttaacatggctagtcttaatcaattagttagtgaatttgctcatgctgttggcaatcctaatagtattcctcttagacgtaatcttcgatatgctattcttcatggtcgtaatgaactaattcgtaaaagttatgaaaatcataaatatgttgataaaagtttgcaacaacgtattcgtgtttctattattaatgttcctgatggtgacctatataatagtcaaactcttgggcttcctgcaattaaacgtactaaacaagaagttccaaagccagttagacttattaataacttacctttccaatcaattagaactaccggacattctgggatagaaataccttttgctaaagaagctagtgctaagttttatcattatcttgcaggtatgtgtaatcttcctgtttatgattatattaatggttatatttatttctttagtaataataaagattggtttcaaaatataggttctattattattgaatccccttttgaaattccttatcttgttcctaccgaaactgttgaaaaagctaaagatgtaaattatgaccctattgatgatgaagctaaatacgatgatgatgaatttcttattcctgaagatatgattggagctcttaaagagattgtatttaaacgtaatcttattgaagttcctcgtcaaacaaatgaaactcctattgataattttgtaactagataa
>hvcf_d3_ms_2
atggaagatgataaaagagttaattataagttagatgcaattagcaaacttattaataatcttaaacttagtatatcaggcaataaagaccatgaagaacttggagaaaataatgtaatagttaatcttgatgaaattagtcaaaagattaccgagttacatcaaatggttaagtctgaatttgatgaatttgaagaacaacataaaagtgaatctgatgaaacacaagaacttcttgctgaaaagtttgccgaagttataacagaacttgataatataaaacgtacattatctgctactaaaacttcgatggatgaaaaacttactactattaatacaagtataaataatatgaatagtagtttacaaactaaacttactgaagttgtttctgctattaatgatatgaaatctagtaacgatactaaaaatgatgctattatttctgctctttcaggtcttgtaactaaagttaatgaaaatagtagtaatattagttctcttgatggtagagttgatgctttagaaaacgcttaatatgaactttaatttagtagagatatataatggtttgttaaggtttaacaaacatatattaaacgaacttgctgaaggacttaaacatttacctaatttagaaggtgcatctaaaggagatagtctttatattaatgaagatggtaatcctacttggggttcttctgcatttattcctacttttgaaaatgctgcttatggtatagaatggactaaaaatgataataatgtaattagaattggtaatgctaaatttcatagagaacttcctatccaaaatagacttaaaggttgtgtctataatgaaaagaaaatcagttatttccttaatcctacgggttgggctaaacctcttgaaaatggttttgttcctcctcttgatggaagtgatggcgatgttggtgtaaatgttcctcaattttatatatgtgttaaagatactggtactaaatatcaactttggataagtgattttaatattgatggtacgtttattcgagttcatccttttattataagtcatactaaaactatgacaagaatgaatggcagtacagaagaggtatttagtgcttgtataaaagaagataatactgaatatttaggtggtaataaatcttcttctgttgcatcaaataaattacaaggtagacctagaactggtattagttatactactgctattcaattatgtgctaatcgtggagattggattacaatgattgattatcttgaatattgtgctatacaagctctttgttatattgagtatgctaattttgataatcaagctgcgcttaatactaatttaactagtgaaggatttaaacaaggtggacttggtgttggtgttactaatttagactggaatagatggtcaagatttaatagtaacaatcctatagttcaaacttattggagtgctgaacataatataggtaatggtaatacaaatggcgaccgttatgaattatcagcatataatgatgatggaagtaatttttctacttatcctgttttttatcatggtattcatttatttggagatatatggtcattggttagagatgtagttattatcaacaaagatactgattataattctgtatatcttcttaaaaaaggtgttgcccatgccaatgttacagtagataatgttgatgaaaaatgttattttattggttatcaagctaatactaataattatattacagaatttgatttacaaagaggtccttattttattcctaatctagttggaactaataagaaatttgattataattatgttcgtggtaataacggacaagacacagatgaatctattcgtgtgctgctggttagctgtgacgctgatgccggttctcgggctggctctggttacttgtcttctgattgggttcggtcggcttctagtgcttatgtcggcttctttactacagttaaacttgattaaatatgtccacgtggaactgttgctaggagtagttggttaattaatttgttttctgtttttgtttttctcgatactactcctgcaacagtttattataatattgtttaaggttatatttcttagaatgattgacacgttagatacagtgctactggttagcagtaacgctaataacagttctaaagctagctctagtaactttaattctaattgagttcagtcagattctaatgctaatgtcagcttcttttatataattcctgaaactaataaacatatattagaaaatctattaaacataaaattattaaattagttaatagctatttaaataaagaaatagataaaagagaatttaaagttagaatgtgtgcttattatggttggcttaaacatgctgatactaaaaatcttcttcataagattcaaagtcttacaggtgttagatattctaattggaatggtaaaagaactaatattgttaaatattatggtaaatacgttagaatagttcaagttattaattattctaagtattttagaattaattttattagaaatggtaaagcctattatgctgatagtatggataaaactttattttattctatacataaacttaatcattttcctattaattttaaaattactagatatgactggcgtatttatactaaatgtagaaaagaaaaagttaaatctcaaacatgaaatgttatgactaaagaacaaattaaaaaagatattaccaaaacaatacttgatttaaattctgatattagtaattatgatagaaataaattaattaatttattaaattctattgtagattatactaataatacagaattagaacaaaaagttactcaacttcaacaaaaacataatgaactagttgaaactgttgaagaacttgaaactaaattacaaacttattctgataaggtagataatcttgaaactagagtgcaagcattagaaaattcaagtcaatcttaatatggctagtcttaatcaattagttagtgaatttgctcatgctgttggcaatcctaatagtattcctcttagacgtaatcttagatatgctattcttcatggacgtaatgaactaattcgtagaagttatgagaatcataaatatattgataaaggtcttcaacaacgtgttcgtctttctattattaatgttcctgatggtgatttatataatagtcaaagtcttgggcttcctgcaattaaacgtactaaacaagaagttccaaagccagttagacttactgataacttacctttccaatcagttaggacgaccggacgtgctggaatagaaataccttttgctaaagaagctagtgctaagttttatcattatcttgcaggtatgtgtaatcttcctgtttatgattatattaatggttatatttatttcttttctaataataaagattggtttcaaaatctaggagcgattattattgaatctccttttgaaattccttatttagttcctacagaagttgtagaaaaagctaaagatgtagattatgaccctattgatgatgaagctaaatatgatgaagatgaatttcttattccagaagatatgattggtcctcttaaagaaattgtatttaaacgtaatcttgtcgaagttcttcgtcaaacaaatgaaacccctattgataatcttgtaactagataa
>srr073438_s_1
atggaagatgataaaagagttaattataagttagatgctattaataaacttattaataatcttaaacttagtatttctggtaataaagaacatgatgagcttggagaaaataatgttatagttaatcttgatgagattagtcaaaagattactgaattacatgaaatggttaaagctgaatttgatgagtttgaaaatcaacataaaagtgaatcagatgaaactcaaactcttcttaataatcgttttgataaaattgatgctaaattagatagtattaaagctgctgttgatagtatgaaaactactattggtaataaacttgatactattaattctactattaataaagcaaatacagatatagttgctgcgattaatgctatgaaatctagtaatgatactaaaaacaatgctataattactgctcttcaaagacttgtaactcaagttaatcgaaatactagtaatattaattctcttaacggtcgagttgatgctctagaacaagattaacatgaattttaatttagtagagatgtataatggcttgttaagatttaacaagcatatactaaatgaacttgcagaaggacttaaacatttacctaatttagatggagtatctaaaggagatagtttaattattaatgaacaaggcaatcctgcttggggttctgctgcatttattcctacttttgaaaatgctgcttatggtattgaatggactaaagatgacaatgatataatcagaattggtaatgctaaatttcatagagaacttcctattcaaaatagacttaaaggttgtgtctataatgaaaagaaaataagttatttccttaatcctacgggttgggctaaacctcttgaaaatggttttattcctcctcttgatggaagtgatggcgatgttggggtaagagttccagagttttatatgtgcgttaaagatactggtactaaatatcaactttggataagtgattttaatattgatggaacatttactagagttcatccttttattataagtcatactaaaactatgactagaactagagaagatggtaaagaagaagtatttagtgcttgtattaaacctgatgatactagatatttaggaggaaataaaagtccttctattgatgctattaaattacaaggtagacctagaactggtattaattatgataaagcaaatgaattttgtgctaatcgtggttattggattacaatgattgattatcttgaatattgtgctttacaagctctttgttatattgagtatgctaattttgataatcaagctacattaaatactaatttaactagtgatggatttaaacaaggaggacttggtaatggtgttacaaatttaaatttggaaagatggacagcttttaataataataatcctattgtacaaacttattggactgctgaacataatattggcaatggtagtacaaatggtgaccattatgaactaggaaattataatacagatggtagtaatcttaatacttatcctgctgtttatcgaggtattctaaatttctttggtgatatatggacatttattagagatgtagttattataaatcgcaatgcaaattataatagtatttatcttcttaaaaaaggtgttaatcgtgtcgatattacaatagataatattcaagataaatgttattttataggtgaccaagctaataataattttattactgaatttgattttagatttggtccttattttattcctaataaagttggaactaataaaaaagctgattataattggataggaggtaataatggacaagatacagataaaactgttcgtgtgcttctgcttggcggtcgcgctgatgacggttctgcggctggctctggtgactttcattctgcttgggttcggtcgaattctgctgcttatgtcggcttctttaccacagttaagcttgattaaataagtccacgtggaactgttgctaggagtagttggttaattaatttgttttctgtttttgtatttctcgatactactcctgcaacagtttattataataatattaaaggttatatttcttaagatgattgacatttagatacagtgcttctgcttagcagtaacgctaataacagttctaaagctagctctagtaactttaattctaattgagttcagtcagattctaatgctaatgtcggcttcttttatataattcctaaaactaataaatataagattaatataaatattattttgggaagtataaccttacctcttggtaaaagataacgttatttagaaactaaaagtgttggtagtgatattcacgaaggctcttatataaattatataaatatgaaaagatatagtggtttacatgataaactatgtactattgaaaatattgaagttgctgatgataatgcaagaaagaataaaaataagaaatatggtattaataaacatgataaaaatagacaatatgaaaatgaagatttagtagataaactatttaatcttaaatataaaacttctaaatatagtctatataaaatatatgaaccaaaagaacgtattatttatagacttccttattatccagatagaattgctcatcatgctataatgaatgttgtaaaatatatttggacaaaaagttttattcataatacatatagttgtattttattctatacatagacttaatcattttcctattaattttaaaattactaaatatgattggcgtatttatgctaaaaatagaaaagaaaatgtcaaacctcaaacataatatattatgactaaagataaacttaaagatgatattattagaactatatgttgtttaaatagtgatatatctaataaagatagagaacttctaattaaattgtttaattctattatagattatactaataatactgaacttgaacaagaaattggtcaacttcaacaaaaatataatgaattaactggagatattaatgaaatagaaaaattagctaatgatgtaagaactaaacataattctttatatactgatgttaataatactcttaaacctaaaataaatagtattaatgatagagtaactgcattagaaaacgcaagtcaatcttaacatggctagtcttaatcaattagttagtgaatttgctcatgctgttggcaatcctaatagtattcctcttagacgtaatcttcgatatgctattcttcatggtcgtaatgaactaattcgtaaaagttatgaaaatcataaatatgttgataaaggtttgcaacaacgtattcgtgtttctattattaatgttcctgatggtgacttatataatagtcaaactcttgggcttcctgcgattaaacgtactaaacaagaagttccaaagccagttagacttattaataacttacctttccaatcaattagaactaccggacatactgggatagaaataccatttgcaaaagaagctagtgctaagttttatcattatcttgcaggtatgtgtaatcttcctgtttatgattatattaatggttatatttatttctttagtaataataaagattggtttcaaaatataggttctattattattgaatctccatttgaaattccttatcttgttcctaccgaaactgttgaaaaagccaaagatgtaaattatgaccctattgatgatgaagctaaatacgatgatgatgaatttcttattcctgaagatatgattggaactcttaaagagattgtatttaaacgtaatcttattgaagttcctcgtcaaacaaatgaaactcctatcgataattttgtaactagataa
>err844065_ms_2
atggaagatgataaaagagttaattataagttagatgctattaataaacttattaataatcttaaacttagtatttctggtaataaagaacatgatgagcttggagaaaataatgttatagttaatcttgatgagattagtcaaaagattactgaattacatgaaatggttaaagctgaatttaatgagtttgaaaatcaacataaaagtgaatcagatgaaactcaaactcttcttaataatcgttttgacaaaattgatgctaaattagatagtattaaagctgctgttgatagtatgaaaactactattggtaataaacttgatactgttaattctactattaataaagcaaatacagatatagttgctgcgattaatgctatgaaagctagtaatgatactaaaaacgatgctataattactgctcttcaaggacttgtaactaaagttaatcaaaatactaataatattaattctcttgatggtcgagttgatgctctagaacaagcttaatatgaattttaatttagtagaaatgtataatggcttgttaagatttaacaagcatatactaaatgaacttgcagaaggacttaaacatctacctaatttagatggagtatctaaaggagatagtttaattattaatgaacaaggtaatccagcttggggttcttctgcatttattcctacttttgaaaatgctgcttatggtatagaatagactaaaaatgataatgatgtaattagaattggtaatgctaaatttcatagagaacttcctatccaaaatagacttaaaggttgtgtctataatgaaaagaaaatcagttatttccttaatcctacgggttaggctaaacctcttgaaaatggttttgttcctcctcttgatggaagtgatggcgatgttgggtaaatgttattttattggttatcaagctaatactaataattatattacagaatttgatttacaaagaggtccttattttgttcctaatctagttggaactaataagaaatttgattataatcatattcgtggtaataacgggcaagatacagataaatctgttcgtgtgctgctggttggcagtcacgctaataacagttctaaagctagctctagtaactttaattctaattgagttcagtcagattctaatgctaatgtcagcttcttttatataattcctgaaactaataaacataaattttatagtaatattattttgggaagtataaccttacctcaacttaatcattttcctattaattttaaaattactagatatgactggcgtatttatactaaatgtagaaaagaaaaagttaaatctcaaacatgaaatgttatgactaaagaacaaattaaaaaagatattaccaaaacaatacttgatttaaattctgatattagtaattatgatagaaataaattaattaatttattaaattctattgtagattatactaataatacagaattagaacaaaaagttactcaacttcaacaaaaacataatgaactagttgaaactgttgaagaacttgaaactaaattacaaacttattctgataaggtagataatcttgaaactagagtgcaagcattagaaaattcaagtcaatcttaatatggctagtcttaatcaattagttagtgaatttgctcatgctgttggcaatcctaatagtattcctcttagacgtaatcttagatatgctattcttcatggacgtaatgaactaattcgtagaagttatgagaatcataaatatattgataaaggtcttcaacaacgtgttcgtctttctattattaatgttcctgatggtgatttatataatagtcaaagtcttgggcttcctgcgattaaacgtactaaacaagaagttccaaagccagttagacttactgataacttacctttccaatcagttagaacgaccggacatgctggaatagaaataccttttgctaaagaagctagtgctaagttttatcattatcttgcaggtatgtgtaatcttcctgtttatgattatattaatggttatatttatttcttttctaataataaagattggtttcaaaatctaggagcgattattattgaatctccttttgaaattccttatttagttcctacagaagttgtagaaaaagctaaagatgtagattatgaccctattgatgatgaagctaaatatgatgaagatgaatttcttattccagaagatatgattggtcctcttaaagaaattgtatttaaacgtaatcttgtcgaagttcctcgtcaaacaaatgaaactcctattgataatcttgtaactagataa
>cs_ms_29
atggaagatgataaaagagttaattataagttagatgcaattagtaaacttattaataatcttaaacttagtatatcaggcaataaagaccatgaagaacttggagaaaataatgtaatagttaatcttgatgaaattagtcaaaagattaccgagttacatcaaatggttaagtctgaatttgatgaatttgaagaacaacataaaagtgaatctgatgaaacacaagaccttcttactgaaaagtttgctgaaattaaaacagaacttgttaatataagaggtacaattactgctcttaaaaattcgatggatgaaaaacttactactattaatacaagtataaataatatgaatagtagtttacaaactaaacttactgaagttgtttctgctattaatgatatgaaatctagtaacgatactaaaaatgatgctattatttctgctctttcaggtcttgtaactaaagttaatgaaaatagtagtaatattagttctcttgatggtagagttgatgctttagaaaacgcttaatatgaactttaatttagtagagatatataatggtttgttaaggtttaacaaacatatattaaacgaacttgctgaaggacttaaacatttacctaatttagaaggtgcatctaaaggagatagtctttatattaatgaagatggtaatcctacttggggttcttctgcatttattcctacttttgaaaatgctgcttatggtatagaatggactaaaaatgataatgatgtaattagaattggtaatgctaaatttcatagagaacttcctatccaaaatagacttaaaggttgtgtctataatgaaaagaaaatcagttatttccttaatcctacgggttgggctaaacctcttgaaaatggttttgttcctcctcttgatggaagtgatggcgatgttggggtaaatgttcctcaattttatatatgtgttaaagatactggtactaaatatcaactttggataagtgattttaatattgatggtacgtttattcgagttcatccttttattataagtcatactaaaactatgacaagaatgaatggcagtacagaagaggtatttagtgcttgtataaaagaagataatgctgaatacttaggtggtaataaatcttcttctattgcagcagataaattgcaaggtagacctagaactggtattagttatactactgctattcaattatgtgctaatcgtggagattggattacaatgattgattatcttgaatattgtgctatacaagctctttgttatattgagtatgctaattttaataatcaagctgcgcttaatactaatttaactagtgaaggatttaaacaaggtggacttggtgctggtgttactaatttacaacgggatagatggtcaagatttaatggtaacaatcctatagttcaaacttattggagtgctgaacataatataggtaatggtaatacaaatggcgaccattatgaattatcagcatataatgatgatggaagtaatttttctacttatcctgttttttatcatggtattcatttatttggagatatatggtcatttgttagagatgtagttattatcaacaaagatactgattataattctgtatatcttcttaaaaaaggtgttgctcatgctgatgttacagtagataatgttgatgaaaaatgttattttattggttatcaagctaatgctaataatcatattacagaatttgatttacaaagaggtccttattttgttcctaatctagttggaactaataagaaatttgattataataatattcgtggtaataacgggcaagatacagataaatctgttcgtgtgctgctggttggcggtggcgcttatactggttctcaggctggctctggttgctttaattctatttgggttcggtcggattctgctgctcatgtcggcttctttactacagttaaacttgattaaatatgtccacgtggaactgttgctaggagtagttggttaattaatttgttttctgtttttgtttttctcgatactactcctgcaacagttcattataatattgtttaaggttatatttcttagaatgattgacacgttagatacagtgctactggttagcagtaacgctaataacagttctaaagctagctctagtaactttaattctaattgagttcagtcagattctaatgctaatgtcagcttcttttatataattcctgaaactaataaacataaattttatagtaatattattttgggaagtataaccttacctcttcctattaattttaaaattactagatatgactggcgtatttatactaaatgtagaaaagaaaaagttaaatctcaaacatgaaatgttatgactaaagaacaaattaaaaaagatattaccaaaacaatacttgatttaaattctgatattagtaattatgatagaaataaattaattaatttattaaattctattgtagattatactaataatacagaattagaacaaaaagttactcaacttcaacaaaaacataatgaactagttgaaactgttgaagaacttgaaactaaattacaaacttattctgataaggtagataatcttgaaactagagtgcaagcattagaaaattcaagtcaatcttaatatggctagtcttaatcaattagttagtgaatttgctcatgctgttggcaatcctaatagtattcctcttagacgtaatcttagatatgctattcttcatggacgtaatgaactaattcgtagaagttatgagaatcataaatatattgataaaggtcttcaacaacgtgttcgtctttctattattaatgttcctgatggtgatttatataatagtcaaagtcttgggcttcctgcgattaaacgtactaaacaagaagttccaaagccagttagagttactgataatttacctttccaatcagttaggacgactggacgtgctggaatagaaataccttttgctaaagaagctagtgctaagttttatcattatcttgcaggtatgtgtaatcttcctgtttatgattatattaatggttatatttatttcttttctaataataaagattggtttcaaaatctaggagcgattattattgaatctccttttgaaattccttatttagttcctacagaagttgtagaaaaagctaaagatgtagattatgaccctattgatgatgaagctaaatatgatgaagatgaatttcttattccagaagatatgattggtcctcttaaagaaattgtatttaaacgtaatcttgtcgaagttcctcgtcaaacaaatgaaacccctattgataatcttgtaactagataa
>hvcf_b4_ms_1
atggaagatgataaaagagttaattataagttagatgctattaataaacttattaataatcttaaacttagtatttctggtaataaagaacatgatgagcttggagaaaataatgttatagttaatcttgatgagattagtcaaaagattactgaattacatgaaatggttaaagctgaatttgatgagtttgaaaatcaacataaaagtgaatcagatgaaactcaaactcttcttaatagtcgttttgataaagttgatgctaaattagatagtattaaatctgctattgatagtatgaaaactactattagtggtaaacttgatactgttaattctactattaataaagcaaatacagatatagttgctgcgattaatgctatgaaagctagtaatgatactaagaacgatgctataaatgctgctcttcaaggacttgtaactaaagttaatcaaaatactaataatattaattctcttgatggtagagttgatgctctagaacaagcttgatatgaattttaatttagtagaaatgtataatggcttgttaagatttaataagcatatactaaatgaacttgcagaaggacttaaacatttacctaatttggatggagtatctaaaggagatagtttaattattaatgaacaaggtaatccagcttggggttctgctgcatttattcctacttttgaaaatgctgcttatggtattgaatggactaaagatgacaatgatataatcagaattggtaatgctaaatttcatagagaacttcctattcaaaatagacttaaaggttgtgtctataatgaaaagaaaatcagttatttccttaatcctacgggttgggctaaacctcttgaaaatggtcttattcctcctcttgatggaagtgatggcgatgttggggtaagagttccagagttttatatgtgcgttaaagatactggtactaaatatcaactttggataagtgattttaatattgattgaacatttactagagttcatccttttattataagtcatactaaaactatgactagaactagataagatggtaaagaagaagtatttagtgcttgtattaaacatgatgatactagatatttaggaggaaataaaagttcttctgttgttgctactaaattacaaggtagacctagaactggtattaattatgataaagcaaatgaattttgtgctaatcgcggtaattggattacaatgattgattatcttgaatattgtgctttacaggctctttgttatattgagtatgctaattttgataatcaagctgtattaaatactaatttaactagtgaaggatttaaacaaggaggtcttggtgctggtgttacaaatttagcttgggatagatggacagcttttaatggtaataatcctattgtacaaacttattggactgctgaacataatattggtaatggtagtactaatggtgaccactatgaactaggaaattataatgcagatggaagtaatttaaatacttatcctgctgtttatcgtggtattctaaatttctttggtgatatatagacatttattagagatgtagttattgtaaatcgcaatgcaaattataatagcgtttatcttcttaaaaaaggtgttaatcattctgatattacaatagataatattcaagataaatgttattttataggtgaccaagctaatactaataattttattactgaatttgattttagatttggcccttattttgttcctaataaagttggaactaataaaaaagctgactataattggaaaagaggtgatgatggacaagatacagataaagctatttgtgtgcttatgcttggcggtaacgctactagcggttctcgggctggctctggtgactttacttctgattgggttcggtcggattctgctgctgatgtcggcttctttaccacagttaagcttgattaaataagtccacgtggaactgttgctaggagtagttggttaattaatttgtttctgtttttgcatttctcgatactactcctgcaacagtttattataatattaaatataataaacttaaaacataatatattatgactaaagataaacttaaagatgatattattagaactatatgctgcttaaatagtgatatatctaataaagatagaaatttattaattgaattattaaattctattgttgattatactaataatactaaacttgaacaagatgttaaagttataacacaaaagcataatgaattagctgaaacagttaatgaacttaaaactaaagttgaaatatattctaataagattaatgaacttgaacaaagagttcatcaattagaaaacgcaagtcaatcttaacatggctagtcttaatcaattagttagtgaatttgctcatgctgttggcaatcctaatagtattcctcttagacgtaatcttcgatatgctattcttcatggtcgtaatgaactaattcgtaaaagttatgaaaatcataaatatgttgataaaggtattcagcaacgtattcgtgtttctattattaatgttcctgatggtgacttatataatagtcaaactcttgggcttcctgcaattaaacgtactaaacaagaagttccaaagccagttagacttattaataacttacctttccaatcaattagaactaccggacatactgggatagaaataccatttgcaaaagaagctagtgctaagttttatcattatcttgcaggtatgtgtaatcttcctgtttatgattatattaatggttatatttatttctttagtaataataaagattggtttcaaaatataggttctattattattgaatctccatttgaaattccttatcttgttcctaccgaaactgttgaaaaagctaaagatgtaaattatgaccctattgatgatgaagctaaatacgatgatgatgaatttcttattcctgaagatatgattggaactcttaaagagattgtatttaaacgtaatcttattgaagttcctcgtcaaacaaatgaaactcctattgataatcttgtaactagataa
>hvcf_c10_ms_1
atggaagatgataaaagagttaattataagttagatgctattaataaacttattaataatcttaaacttagtatttctggtaataaagaacatgatgagcttggagaaaataatgttatagttaatcttgatgagattagtcaaaagattactgaattacatgaaatggttaaagctgaatttgatgagtttgaaaatcaacataaaagtgaatcagatgaaactcaaactcttcttaatagtcgttttgataaagttgatgctaaattagatagtattaaatctgctattgatagtatgaaaactactattagtggtaaacttgatactgttaattctactattaataaagcaaatacagatatagttgctgcgattaatgctatgaaagctagtaatgatactaagaacgatgctataaatgctgctcttcaaggacttgtaactaaagttaatcaaaatactaataatattaattctcttgatggtagagttgatgctctagaacaagcttgatatgaattttaatttagtagaaatgtataatggcttgttaagatttaataagcatatactaaatgaacttgcagaaggacttaaacatttacctaatttggatggagtatctaaaggagatagtttaattattaatgaacaaggtaatccagcttggggttctgctgcatttattcctacttttgaaaatgctgcttatggtattgaatggactaaagatgacaatgatataatcagaattggtaatgctaaatttcatagagaacttcctattcaaaatagacttaaaggttgtgtctataatgaaaagaaaatcagttatttccttaatcctacgggttgggctaaacctcttgaaaatggtcttattcctcctcttgatggaagtgatggcgatgttggggtaagagttccagagttttatatgtgcgttaaagatactggtactaaatatcaactttggataagtgattttaatattgattgaacatttactagagttcatccttttattataagtcatactaaaactatgactagaactagataagatggtaaagaagaagtatttagtgcttgtattaaacatgatgatactagatatttaggaggaaataaaagttcttctgttgttgctactaaattacaaggtagacctagaactggtattaattatgataaagcaaatgaattttgtgctaatcgcggtaattggattacaatgattgattatcttgaatattgtgctttacaggctctttgttatattgagtatgctaattttgataatcaagctgtattaaatactaatttaactagtgaaggatttaaacaaggaggtcttggtgctggtgttacaaatttagcttgggatagatggacagcttttaatggtaataatcctattgtacaaacttattggactgctgaacataatattggtaatggtagtactaatggtgaccactatgaactaggaaattataatgcagatggaagtaatttaaatacttatcctgctgtttatcgtggtattctaaatttctttggtgatatatagacatttattagagatgtagttattgtaaatcgcaatgcaaattataatagcgtttatcttcttaaaaaaggtgttaatcattctgatattacaatagataatattcaagataaatgttattttataggtgaccaagctaatactaataattttattactgaatttgattttagatttggcccttattttgttcctaataaagttggaactaataaaaaagctgactataattggaaaagaggtgatgatggacaagatacagataaagctatttgtgtgcttatgcttggcggtaacgctactagcggttctcgggctggctctggtgactttacttctgattgggttcggtcggattctgctgctgatgtcggcttctttaccacagttaagcttgattaaataagtccacgtggaactgttgctaggagtagttggttaattaatttgtttctgtttttgcatttctcgatactactcctgcaacagtttattataatattaaatataataaacttaaaacataatatattatgactaaagataaacttaaagatgatattattagaactatatgctgcttaaatagtgatatatctaataaagatagaaatttattaattgaattattaaattctattgttgattatactaataatactaaacttgaacaagatgttaaagttataacacaaaagcataatgaattagctgaaacagttaatgaacttaaaactaaagttgaaatatattctaataagattaatgaacttgaacaaagagttcatcaattagaaaacgcaagtcaatcttaacatggctagtcttaatcaattagttagtgaatttgctcatgctgttggcaatcctaatagtattcctcttagacgtaatcttcgatatgctattcttcatggtcgtaatgaactaattcgtaaaagttatgaaaatcataaatatgttgataaaggtattcagcaacgtattcgtgtttctattattaatgttcctgatggtgacttatataatagtcaaactcttgggcttcctgcaattaaacgtactaaacaagaagttccaaagccagttagacttattaataacttacctttccaatcaattagaactaccggacatactgggatagaaataccatttgcaaaagaagctagtgctaagttttatcattatcttgcaggtatgtgtaatcttcctgtttatgattatattaatggttatatttatttctttagtaataataaagattggtttcaaaatataggttctattattattgaatctccatttgaaattccttatcttgttcctaccgaaactgttgaaaaagctaaagatgtaaattatgaccctattgatgatgaagctaaatacgatgatgatgaatttcttattcctgaagatatgattggaactcttaaagagattgtatttaaacgtaatcttattgaagttcctcgtcaaacaaatgaaactcctattgataatcttgtaactagataa
>srr073439_s_1
atggaagatgataaaagagttaattataagttagatgctattaataaacttattaataatcttaaacttagtatttctggtaataaagaacatgatgagcttggagaaaataatgttatagttaatcttgatgagattagtcaaaagattactgaattacatgaaatggttaaagctgaatttgatgagtttgaaaatcaacataaaagtgaatcagatgaaactcaaactcttcttaataatcgttttgataaaattgatgctaaattagatagtattaaagctgctgttgatagtatgaaaactactattggtaataaacttgatactgttaattctactattaataaagcaaatacagatatagttgctgcaattaatgctatgaaatctagtaatgatactaaaaacgatgctataattactgctcttcaaggacttgtaactaaagttaatcaaaatactaataatattaattctcttgatggtcgagttgatgctctagaacaagcttaacatgaattttaatttagtagaaatgtataatggcttgttaagatttaacaagcatatactaaatgaacttgcagaagggcttaaacatctacctaatttagattgagtatctaaaggagatagtttaattattaatgaacaaggcaatcctgcttggggttctactgcatttattcctacttttgaaaatgctgcttatggtattgaatggactaaagataataatgatataatcagaattggtaatgctaaatttcatagagaacttcctattcaaaatagacttaaaagctgtgtctataatgaaaagaaaatcagttatttccttaatcctacaggttgggctaaacctcttgaaaatggtcttattcctccccttgatggaaatgatggcgatgttggggtaagagttcctgagttttatatatgtgttaaagatactggtactaaatatcaactttggataagtgattttaatattgatggaacatttactagaattcatccttttattattagtcataccaaaactatgactagaactagagaagatggtaacgaagaagtatttagtgcttgcattaaacctgatgatactagatatttaggaggaaataaaagttcttctattaatgctattaaattacaaggtagacctagaactggaattagttatgataaagctaatgaattttgcgctaatcgtggagattgggttacaatgattgattatcttgaatattgtgctatacaagctctttgttatattgaatatgctaactttgataatcaagctactttgaatgttaatttaactagtgaaggatttaaacaaggtggtcttggtgctggtgttacaaatttagattgggatagatgggcagcttttaacggcaataatcctattgtacaaacttattggactgctgaacataatattggtaatggtagtacaaatggtgatcattatgaattagataattataatacagatggaagtaatttaagtacttatcctgctgtttatcgtggtattctaaacttttttggagatatatggacatttattagagatgcagttattattaataaagatacaaattataactctgtatatcttcttaaaaaggtgttaatcatgctgatgttacagtagataatattaatgaaaaatgttatcttataggtgaccaagctaatagtggtagttttattactgaatttgattttagatttggttcttattttattccaaataaagttggaactaataaaaaagctgattataattggaaaaaagataatgatggacaagatacagataaagctgtttgtgtgcttctgcttggcggtagcgctaataacggttctgcggctggctctggtggctttaattctcattgggttcggtcggattcttttgcggatgtcggcttctttactacggttaaacttgattaaataagtccacgtggaactgttgctaggagtagttggttaattaatttgttttctgtttttgtatttctcgatactactcctgcaacagtttattataatattaaatataataaacttaaaacataatatattatgactaaagataaacttaaaaatgatattattagaactatatgttctttaaatagtgatatatctaataaagatagaaatttattaattgaattattaaaatctattgttgattatactaataatactgaacttgaacaagatgttaaagttataacacaaaaacataacgaattagctgaaacagttaatgaacttaaaactaaagttgaaacatattctaataagattaatgaacttgaacaaagagttcatcaattagaaaatgcaagtcaatcttaatatggctagtcttaatcaattagttagtgaatttgctcatgctgttggcaatcctaatagtattcctcttagacgtaatcttcgatatgctattcttcatggtcgtaatgaactaattcgtaaaagttatgaaaatcataaatatgttgataaaggtttgcaacaacgtattcgtgtttctattattaatgttcctgatggtgacttatataatagtcaaactcttgggcttcctgcaattaaacgtactaaacaagaagttccaaaaccagttagacttattaataacctacctttccaatcaattagaactaccggacattctgggatagaaataccttttgctaaagaagctagtgctaagttttatcattatcttgcaggtatgtgtaatcttcctgtttatgattatattaatggttatatttatttctttagtaataataaagattggtttcaaaatataggttctattattattgaatctccttttgaagttccttatcttgttcctactgaaactgttgaaaaagctaaagatgtagattacgatcctattgatgatgaagctaaatacgatgatgatgaatttcttattcctgaagatatgattggagctcttaaagagattgtatttaaacgtaatcttattgaagttcctcgtcaaacaaatgaaactcctattgataattttgtaactagataa
>err843994_ms_1
atggaagatgataaaagagttaattataagttagatgctattaataaacttattaataatcttaaacttagtatttctggtaataaagaacatgatgagcttggagaaaataatgtaatagttaatcttgatgaaattagtcaaaagattaccgagttacatcaaatggttaagtctgaatttgatgaatttgaaaaccaacataaaagtgaatcagatgaaactcaaactcttcttaatagtcgttttgataaagttgatgctaaattagatagtattaaagctgctgttgatagtatgaaaactactattagtaataaacttgatactgttaattctactattaatgaagcaaatacagatatagttgctgcgattaatgctatgaaagctagtaatgatactaaaaacgatgctataattactgctcttcaaggacttgtaactaaagttaatcaaaatactaataatattaattctcttgatagtcgagttgatgctctagaacaagcttaacatgaattttaatttagtagaaatgtataatggcttgttaagatttaacaagcatatactaaatgaacttgcagaaggacttaaacatctacctaatttagatggagtatctaaaggagatagtttaattattaatgaacaaggcaatcctgcttggggttctgctgcatttattcctacttttgaaaatgctgcttatggtattgaatggactaaaaatgataatgatgtaattagaattggtaatgctaaatttcatagagaacttcctatccaaaatagacttaaaggttgtgtctataatgaaaagaaaatcagttatttccttaatcctacgggttgggctaaacctcttgaaaatggtcttattcctcctcttgatggaagtgatggcgatgttggggtaagagttccagagttttatatgtgtgttaaagatactggtactaaatatcaactttggataagcgattttaatattgatggaacatttactagagttcatccttttattataagtcatactaaaactatgactagaactagagaagatggtaaagaagaagtatttagtgcttgtattaaacccgatgataccagatatttaggaggaaataaaagttcttctattcctgctggtaaattgcaaggtagacctagaactggcattaattatgataaagcaaatgaattttgtgctaatcgtggtgattggattacaataattgattatcttgaatattgtgctatacaagctctttgttatattgaatatgctaattttgataatcaagctgcattaaatactaatttaactagtgatggatttaaacaaggagggcttggtaatggtgttacaaatttaaattgggaaagatgggcagcttttaatggtaataatcctattgtacaaacttattggactgctgaacataatattggtaatggtagtactaatggtgaccattatgaattaggatactttaatgcagatggaagtaatcttaatacttatcctgctgtttatcgaggtattctaaatttctttggtgatatatggacatttgttagagatgtagttattataaatcgtaatgcaaattataatagtgtttatcttcttaaaaaaaggtgttaatcattctgatgttacaatagataatattcaagataaatgttattttataggtgaccaagctaatactaataattttattactgaatttgattttagatttggtccttattttgttcctaataaagttgaaactaataaaaaagctgactataataagataaaagacaataatggacaagatacagataaagctgttcgtgtgcttctgcttagcggttgcgctaatgacggttcttgggttggctctggttgctttacttctgctttggttcggtcgattaatagttctcatatcggcttctttactacagttaaacttgattaaataagtccacgtggaactgttgttaggagtagttggttaattaatttgttttctgtttttgcatttctcgatactactcctgcaacaatttattataatattaaatataataaacttaaaacataatatattatgactaaagataaacttaaagatgatgttattagaactatatgctgtttaaatagtgatatatctaataaagatagagaacttctaattaaattgtttaattctattatagattatactaataatactgaacttgaacaaaaatataatgaattagttaaaagtattaataaagtagaaaaattagctagtgaaacaaaaacaggccataattatttatatactgatgttaataataatcttaagcctaaagtaaatcatattgatgaaagagtaactgcattagaaaattcaagtcaatcttaacatggctagtcttaatcaattagttagtgaatttgctcatgctgttggcaatcctaatagtattcctcttagacgtaatcttcgatatgctattcttcatagtcgtaatgaactaattcgtaaaagttatgaaaatcataaatatgttgataaaggtttgcaacaacgtattcgtgtttctattattaatgttcctgatggtgacttatataatagtcaaactcttgggcttcctgcaattaaacgtactaaacaagaagttccaaagccagttagacttattaataacttacctttccaatcaattagaactactggacattctgggatagaaataccttttgctaaagaagctagtgctaagttttatcattatcttgcaggtatgtgtaatcttcctgtttatgattatattaatggttatatttatttctttagtaataataaagattggtttcaaaatataggttctattattattgaatctccatttgaaattccttatcttattcctatcgaaactgttgaaaaagctaaagatgtaaattatgaccctattgatgatgaagctaaatacgatgatgatgaatttcttattcctgaagatatgattggaactcttaaagagattgtatttaaacgtaatcttgttgaagttcctcgtcaaacaaatgaaactcctattgataattttgtaactagataa
>eld229-t3_s_2
atggaagatgataaaagagttaattataagttagatgctattaataaacttattaataatcttaaacttagtatttctggtaataaagaacatgatgagcttggagaaaataatattatagttaatcttgatgagattagtcaaaagattactgaattacatgaaatggttaaagctgaatttgatgaatttgaaaatcaacataaaagtgaatcagatgaaactcaaactcttcttaatagtcgttttgataaagttgatgctaaattagatagtattaaatctgctattgatagtatgaaaactactattagtggtaaacttgatactgttaattctactattaataaagcaaatacaaatatagttgctgcgattaatgctatgaaagctagtaatgatactaagaacgatgctataattgctgctcttcaaggacttgtaactaaagttaatcaaaatactaataatattaattctcttaatggtagagttgatgctctagaacaagcttgatataaattttaatttagtagaaatgtataatggcttgttaagatttaacaagcatatactaaatgaacttgcagaaggacttaaacatctacctaatttagatggagtatctaaaggagatagtttaattattaatgaacaaggcaatcctgcttggggttctgctgcatttgttcctacttttgaaaatgctgcttatggtaatgacggttctgtggctggctctggtggctttaattctcattgggttcggtcggattcttctgctgatgtcggcttctttaccacagttaagcttaattaaataagtccatgtggaactgttgttaggagtagttggttaattaatttgttttctgtttttgtatttctcgatactattcctgcaacagtttattataatattaaatataataaacttaaaacataatatattatgactaaagataaacttaaagatgatgttattagaactatatattgcttaagtagtgatatatctattaaaaatagagaacttctaattaaattgtttaattctattatagattatactaataatactgaacttgaacaagaaattggtcaacttcaacaaaaatataatgaattaactggagatattaatgaagtagaaaaattagctaatgatgtaagaactaaacataatgctttatatactgatgttaatagtactcttaaacctaaaataaatagtattaatgatagagtaactgtattagaaaacgcaagtcaatcttaatatggctagtcttaatcaattagttagtgaatttgctcatgctgttggcaatcctaatagtattcctcttagacgtaatcttcgatatgctattcttcatggtcgtaatgaactaattcgtaaaagttatgaaaatcataaatatgttgataaaggtttgcaacaacgtattcgtgtttctattattaatgttcctgatggtgacctatataatagtcaaactcttgggcttcctgcaattaaacgtactaaacaagaagttccaaagccagttagacttattaataacttacctttccaatcaattagaactaccggacatactgggatagaaataccatttgcaaaagaagctagtgctaagttttatcattatcttgcaggtatgtgtaatcttcctgtttatgattatattaatggttatatttatttctttagtaataataaagattggtttcaaaatataggttctattattattgaatctccatttgaaattccttatcttgttcctaccgaaactgttgaaaaagctaaagatgtaaattatgaccctattgatgatgaagctaaatacgatgatgatgaatttcttattcctgaagatatgattggagctcttaaagagattgtatttaaacgtaatcttattgaagttcctcgtcaaacaaatgaaactcctattgataattttgtaactagataa
>eld251-t3_s_1
atggaagatgataaaagagttaattataagttagatgctattaataaacttattaataatcttaaacttagtatttctggtaataaagaacatgatgagcttggagaaaataatgttatagttaatcttgatgagattagtcaaaagattactgaattacatgaaatggttaaagctgaatttgatgagtttgaaaatcaacataaaagtgaatcagatgaaactcaaactcttcttaataatcattttgataaaattgatgctaaattagatagtattaaagctgctgttgataataaacttgatactgttaattctactattaataaagcgaatacaaatatagttgctgcaattaatgctatgaaagctagtaatgatactaaaaacgatgctataattactgctcttcaaggacttgtaactaaggttaatcaaaatactaataatattaattctcttaacggtcgagttgatgctctagaacaagcttaacatgaattttaatttagtagagatgtataatggacacttgttagagatgtagctattattaataaagatacaaattataatagtgtttatcttcttaaaaaaggtgttaatcattctgatattacaatagataatattcaagataaatgttattttataggtgaccaagctaatactaataatgttattactgaatttgattttagatttggtccttattttgttcctaataaagttggaactaataaaaaagctgactataattggaaaagaggtaatgatggacaagatgcagataaagctgtttgtgtggttctggttggcggttgcgctggtgaccattctggggctggctctggttacttttattctccttggattcggttggattctaatgctattgccggcttctttaccacagttaagcttgattaaataagtccacgtgaaactgttgctaggagtagttggttaattaatttgttttctgtttttgcatttctcgatactactcctgcaacagtttattataatattaaatataataaacttaaaacataatatattatgactaaagataaacttaaagatgatattattagaactatatgttgtttaaatagtgatatatctaataaagatagaaatttattaattgaattattaaattctattgttgattatactaataatactgaacttgaacaagatgttaaagttataacacaaaaacataacgaattagctgaaacagttaatgaacttaaaactaaaattgaaatatattctaataagattaacgaacttgaacaaagagttcatcaattagaaaatgcaagtcaatcttaatatggctagtcttaatcaattaattagtgaatttgctcatgctgttggcaatcctaatagtattcctcttagacgtaatcttcgatatgctattcttcatggtcgtaatgaactaattcgtaaaagttatgaaaatcataaatatgttgataaaggtttgcaacaacgtattcgtgtttctattattaatgttcctgatggtgacctatataatagtcaaactcttgggcttcctgcaattaaacgtactaaacaagaagttccaaagccagttagacttattaataacttacctttccaatcaattagaactaccggacatactgggatagaaataccatttgcaaaagaagctagtgctaagttttatcattatcttgcaggtatgtgtaatcttcctatttatgattatattaatggttatatttatttctttagtaataataaagattggtttcaaaatataggttctattattattgaatctccatttgaaattccttatcttgttcctaccgaaactgttgaaaaagctaaagatgtaaattatgatcctattgatgatgaagctaaatacgatgatgatgaatttcttattcctgaagatatgattggagctcttaaagagattgtatttaaacgtaatcttattgaagttcctcgtcaaacaaatgaaactcctattgataattttgtaactagataa
>err843915_ms_2
atggaagatgataaaagagttaattataagttagacgctattaataaacttattaataatcttaaacttagtatttctggtaataaagaacatgatgagcttggagaaaataatgttatagttaatcttgatgagattagtcaaaagattactgaattacatgaaatggttaaagctgaatttgatgaatttgaaaatcaacataaaagtgaatcagatgaaactcaaactcttcttaatagtcgttttgataaagttgatgctaaattagatagtattaaagctgctgttgatagtatgaaaactactattggtaataaacttgatactgttaattctactattaataaagcaaatacagatatagttgctgcgattaatgctatgaaagctagtaatgatactaagaacgatgactagaactagagaagatggtaaagaagaagtatttagtgcttgtattaaacatgataatactagatatttaggtggaaataaaagttcttctgttgttgctactaaattacaaggtagacctagaactggaattaattatgataaagctaatgaattttgtgctaacttacatttggtccttattttattcctaataaagttggaactaataaaaaagttgattataattggataagagataataatggacaagatacagataaaactgttcatacgcttctgcttggcggtggcgctaatggcggttctggggctggctctagtggctttggttcttattgggttcggtcagtgtttagtgctaatgtcggcttctttaccacagttaagcttgattaaataagtccacgtggaactgttgctaggagtagttggttaattaatttgttttctgtttttgcatttctcgataccactcctgcaacagtttattataatattaaatataataaacttaaaacataatatattatgactaaagataaacttaaagatgatattattagaactatatgctgtttaaatagtgatatatctaataaagatagaaatttattaattgaattattaaattctattgttgattatactaataatactgaacttgaacaagatgttaaaattataacacaaaaacataacgaattagctgaaacagttaatgaacttaaacaaagagttcatcaattagaaaatgcaaatcaatcttaacatggctagtcttaatcaattagttagtgaatttgctcatgctgctggcaatcctaatagtattcctcttagacgtaatcttcgatatgctattcttcatggtcgtaatgaactaattcgtaaaagttatgaaaatcataaatatgttgataaaggtttgcaacaacgtattcgtgtttctattattaatgttcctgatggtgacttgtataatagtcaaactcttgggcttcctgcaattaaacgtactaaacaagaagttccaaaaccagttagacttattaataacttacctttccaatcaattagaactaccggacatactgggatagaaataccatttgcaaaagaagctagtgctaagttttatcattatcttgcaggtatgtgtaatcttcctgtttatgattatattaatggttatatttatttctttagtaataataaagattggtttcaaaatataggttctattattattgaatctccatttgaaattccttatcttgttcctaccgaaactgttgaaaaagctaaagatgtaaattatgaccctattgatgatgaagctaaatacgatgatgatgaatttcttattcctgaagatatgattggagctcttaaagagattgtatttaaacgtaatcttattgaagttcctcgtcaaacaaatgaaactcctattgataattttgtaactagataa
>err843917_ms_1
atggaagatgataaaagagttaattataagttagacgctattaataaacttattaataatcttaaacttagtatttctggtaataaagaacatgatgagcttggagaaaataatgttatagttaatcttgatgagattagtcaaaagattactgaattacatgaaatggttaaagctgaatttgatgaatttgaaaatcaacataaaagtgaatcagatgaaactcaaactcttcttaatagtcgttttgataaagttgatgctaaattagatagtattaaagctgctgttgatagtatgaaaactactattggtaataaacttgatactgttaattctactattaataaagcaaatacagatatagttgctgcgattaatgctatgaaagctagtaatgatactaagaacgatgactagaactagagaagatggtaaagaagaagtatttagtgcttgtattaaacatgataatactagatatttaggtggaaataaaagttcttctgttgttgctactaaattacaaggtagacctagaactggaattaattatgataaagctaatgaattttgtgctaacttacatttggtccttattttattcctaataaagttggaactaataaaaaagttgattataattggataagagataataatggacaagatacagataaaactgttcatacgcttctgcttggcggtggcgctaatggcggttctggggctggctctagtggctttggttcttattgggttcggtcagtgtttagtgctaatgtcggcttctttaccacagttaagcttgattaaataagtccacgtggaactgttgctaggagtagttggttaattaatttgttttctgtttttgcatttctcgataccactcctgcaacagtttattataatattaaatataataaacttaaaacataatatattatgactaaagataaacttaaagatgatattattagaactatatgctgtttaaatagtgatatatctaataaagatagaaatttattaattgaattattaaattctattgttgattatactaataatactgaacttgaacaagatgttaaaattataacacaaaaacataacgaattagctgaaacagttaatgaacttaaacaaagagttcatcaattagaaaatgcaaatcaatcttaacatggctagtcttaatcaattagttagtgaatttgctcatgctgctggcaatcctaatagtattcctcttagacgtaatcttcgatatgctattcttcatggtcgtaatgaactaattcgtaaaagttatgaaaatcataaatatgttgataaaggtttgcaacaacgtattcgtgtttctattattaatgttcctgatggtgacttgtataatagtcaaactcttgggcttcctgcaattaaacgtactaaacaagaagttccaaaaccagttagacttattaataacttacctttccaatcaattagaactaccggacatactgggatagaaataccatttgcaaaagaagctagtgctaagttttatcattatcttgcaggtatgtgtaatcttcctgtttatgattatattaatggttatatttatttctttagtaataataaagattggtttcaaaatataggttctattattattgaatctccatttgaaattccttatcttgttcctaccgaaactgttgaaaaagctaaagatgtaaattatgaccctattgatgatgaagctaaatacgatgatgatgaatttcttattcctgaagatatgattggagctcttaaagagattgtatttaaacgtaatcttattgaagttcctcgtcaaacaaatgaaactcctattgataattttgtaactagataa
>err843920_ms_4
atggaagatgataaaagagttaattataagttagacgctattaataaacttattaataatcttaaacttagtatttctggtaataaagaacatgatgagcttggagaaaataatgttatagttaatcttgatgagattagtcaaaagattactgaattacatgaaatggttaaagctgaatttgatgaatttgaaaatcaacataaaagtgaatcagatgaaactcaaactcttcttaatagtcgttttgataaagttgatgctaaattagatagtattaaagctgctgttgatagtatgaaaactactattggtaataaacttgatactgttaattctactattaataaagcaaatacagatatagttgctgcgattaatgctatgaaagctagtaatgatactaagaacgatgactagaactagagaagatggtaaagaagaagtatttagtgcttgtattaaacatgataatactagatatttaggtggaaataaaagttcttctgttgttgctactaaattacaaggtagacctagaactggaattaattatgataaagctaatgaattttgtgctaacttacatttggtccttattttattcctaataaagttggaactaataaaaaagttgattataattggataagagataataatggacaagatacagataaaactgttcatacgcttctgcttggcggtggcgctaatggcggttctggggctggctctagtggctttggttcttattgggttcggtcagtgtttagtgctaatgtcggcttctttaccacagttaagcttgattaaataagtccacgtggaactgttgctaggagtagttggttaattaatttgttttctgtttttgcatttctcgataccactcctgcaacagtttattataatattaaatataataaacttaaaacataatatattatgactaaagataaacttaaagatgatattattagaactatatgctgtttaaatagtgatatatctaataaagatagaaatttattaattgaattattaaattctattgttgattatactaataatactgaacttgaacaagatgttaaaattataacacaaaaacataacgaattagctgaaacagttaatgaacttaaacaaagagttcatcaattagaaaatgcaaatcaatcttaacatggctagtcttaatcaattagttagtgaatttgctcatgctgctggcaatcctaatagtattcctcttagacgtaatcttcgatatgctattcttcatggtcgtaatgaactaattcgtaaaagttatgaaaatcataaatatgttgataaaggtttgcaacaacgtattcgtgtttctattattaatgttcctgatggtgacttgtataatagtcaaactcttgggcttcctgcaattaaacgtactaaacaagaagttccaaaaccagttagacttattaataacttacctttccaatcaattagaactaccggacatactgggatagaaataccatttgcaaaagaagctagtgctaagttttatcattatcttgcaggtatgtgtaatcttcctgtttatgattatattaatggttatatttatttctttagtaataataaagattggtttcaaaatataggttctattattattgaatctccatttgaaattccttatcttgttcctaccgaaactgttgaaaaagctaaagatgtaaattatgaccctattgatgatgaagctaaatacgatgatgatgaatttcttattcctgaagatatgattggagctcttaaagagattgtatttaaacgtaatcttattgaagttcctcgtcaaacaaatgaaactcctattgataattttgtaactagataa
>err844017_ms_1
atggaagatgataaaagagttaattataagttagatgctattaataaacttattaataatcttaaacttagtatttctggtaataaagaacatgatgagcttggagagaataatgttatagttaatcttgatgagattagtcaaaagattactgaattacatgaaatggttaaagctgaatttgatgagtttgaaaatcaacataaaagtgaatcagatgaaactcaaactcttcttaatagtcgttttgataaagttgatgctaaattagatagtattaaagctgctgttgatagtatgaaaactactattggtaataaacttgatactgttaattctactattaataaagcaaatacagatatagttgctgcgattaatgctatgaaagctagtaatgatactaagaacgatgctataattactgctcttcaaggacttgtaactcaagttaatcgaaatactagtaatattaattctcttaacggtcgagttgatgctctagaacaagcttaacatgaattttaatttagtagggatgtataatggcttgttaagatttaacaagcatatactaaatgaacttgcagaaggacttaaacatttacctaatttagatggagcatctaaaggagacagtttaattattaatgaacaaggtaatccagcttggggttctgctgcatttattcctacttttgaaaatgctgcttatggtattgaatggactaaagatgataatgatataatcagaattggtaatgctaaatttcatagagaacttcctattcaaaatagacttaaaggttgtgtctataatgaaaagaaaatcagttatttccttaatcctacgggttgggctaaacctcttgaaaatggttttattcctcctcttgatggaagtgatggcgatgttggggtaagaattccagaattttatatgtgtgttaaagatactggtactaaatatcaactttggataagtgattttaatattgatggaacatttattagagttcatccttttattattgattttcaaagaggagtttattttattcctaataaagttggaagtaataaaaaagctgattataattggaaaagaggtaatgatgggcaagatacagataaagctactcgtgtgcttctgcttggcggtagcgctggtaacggttctgcggctggctctggtagctttaattctctttgggttcggtcggattctgctgctattgtcggcttctttaccacagttaaacttgattaaataagtccacgtggaactgttgctaggagtagttagttaattaatttgttttctgtttttgcatttctcgatactactcctgcaacagtttattataatattaaatataataaacttaaaacataatatattatgactaaagataaacttaaagatgatgttattagaactatatgctgtttaaatagtgatatatctaataaagatagagaacttctaattaaattatttaattctattatagattatactaataatactgaacttgaacaagaaattggtcaacttcaacaaaaatataatgaattaactggagatattaatgaagtagaaaaattagctaatgatgtaagaactaaacataattctttatatactgatgttaataatactcttaaacctaaaataaatagtattaatgatagagtaactgcattagaaaacgcaagtcaatcttaacatggctagtcttaatcaattagttagtgaatttgctcatgctgttggcaatcctaatagtattcctcttagacgtaatcttcgatatgctattcttcatggtcgtaatgaactaattcgtaaaagttatgaaaatcataaatatgttgataaaggtttgcaacaacgtattcgtgtttctattattaatgttcctgatggtgacttatataatagtcaaactcttgggcttcctgcgattaaacgtactaaacaagaagttccaaagccagttagacttattaataacttacctttccaatcaattagaactaccggacatactgggatagaaataccatttgcaaaagaagctagtgctaagttttatcattatcttgcaggtatgtgtaatcttcctgtttatgattatattaatggttatatttatttctttagtaataataaagattggtttcaaaatataggttctattattattgaatctccttttgaaattccttatcttgttcctaccgaaactgttgaaaaagctaaagatgtaaattatgaccctattgatgatgaagctaaatacgatgatgatgaatttcttattcctgaagatatgattggaactcttaaagagattgtatttaaacgtaatcttattgaagttcctcgtcaaacaaatgaaactcctattgataattttgtaactagataa
>err844018_ms_1
atggaagatgataaaagagttaattataagttagatgctattaataaacttattaataatcttaaacttagtatttctggtaataaagaacatgatgagcttggagagaataatgttatagttaatcttgatgagattagtcaaaagattactgaattacatgaaatggttaaagctgaatttgatgagtttgaaaatcaacataaaagtgaatcagatgaaactcaaactcttcttaatagtcgttttgataaagttgatgctaaattagatagtattaaagctgctgttgatagtatgaaaactactattggtaataaacttgatactgttaattctactattaataaagcaaatacagatatagttgctgcgattaatgctatgaaagctagtaatgatactaagaacgatgctataattactgctcttcaaggacttgtaactcaagttaatcgaaatactagtaatattaattctcttaacggtcgagttgatgctctagaacaagcttaacatgaattttaatttagtagggatgtataatggcttgttaagatttaacaagcatatactaaatgaacttgcagaaggacttaaacatttacctaatttagatggagcatctaaaggagacagtttaattattaatgaacaaggtaatccagcttggggttctgctgcatttattcctacttttgaaaatgctgcttatggtattgaatggactaaagatgataatgatataatcagaattggtaatgctaaatttcatagagaacttcctattcaaaatagacttaaaggttgtgtctataatgaaaagaaaatcagttatttccttaatcctacgggttgggctaaacctcttgaaaatggttttattcctcctcttgatggaagtgatggcgatgttggggtaagaattccagaattttatatgtgtgttaaagatactggtactaaatatcaactttggataagtgattttaatattgatggaacatttattagagttcatccttttattattgattttcaaagaggagtttattttattcctaataaagttggaagtaataaaaaagctgattataattggaaaagaggtaatgatgggcaagatacagataaagctactcgtgtgcttctgcttggcggtagcgctggtaacggttctgcggctggctctggtagctttaattctctttgggttcggtcggattctgctgctattgtcggcttctttaccacagttaaacttgattaaataagtccacgtggaactgttgctaggagtagttagttaattaatttgttttctgtttttgcatttctcgatactactcctgcaacagtttattataatattaaatataataaacttaaaacataatatattatgactaaagataaacttaaagatgatgttattagaactatatgctgtttaaatagtgatatatctaataaagatagagaacttctaattaaattatttaattctattatagattatactaataatactgaacttgaacaagaaattggtcaacttcaacaaaaatataatgaattaactggagatattaatgaagtagaaaaattagctaatgatgtaagaactaaacataattctttatatactgatgttaataatactcttaaacctaaaataaatagtattaatgatagagtaactgcattagaaaacgcaagtcaatcttaacatggctagtcttaatcaattagttagtgaatttgctcatgctgttggcaatcctaatagtattcctcttagacgtaatcttcgatatgctattcttcatggtcgtaatgaactaattcgtaaaagttatgaaaatcataaatatgttgataaagatttgcaacaacgtattcgtgtttctattattaatgttcctgatggtgacttatataatagtcaaactcttgggcttcctgcgattaaacgtactaaacaagaagttccaaagccagttagacttattaataacttacctttccaatcaattagaactaccggacatactgggatagaaataccatttgcaaaagaagctagtgctaagttttatcattatcttgcaggtatgtgtaatcttcctgtttatgattatattaatggttatatttatttctttagtaataataaagattggtttcaaaatataggttctattattattgaatctccttttgaaattccttatcttgttcctaccgaaactgttgaaaaagctaaagatgtaaattatgaccctattgatgatgaagctaaatacgatgatgatgaatttcttattcctgaagatatgattggaactcttaaagagattgtatttaaacgtaatcttattgaagttcctcgtcaaacaaatgaaactcctattgataattttgtaactagataa
>err844062_ms_1
atggaagatgataaaagagttaattataagttagatgctattaataaacttattaataatcttaaacttagtatttctggtaataaagaacatgaagaacttggaaaaaataatgttatagttaatcttgatgaaattagtcaaaagattactgaattacatgaaatggttaaagctgaatttgatgagtttgaaaatcaacataaaagtgaatcagatgaaactcaaactcttcttaatagtcgttttgataaagttgatgctaaattagatagtattaaagctgctgttgatagtatgaaaactactattggtaataaacttgatactgttaattctactattaataaagcaaatacagatatagttgctgcgattaatgctatgaaagctagtaatgatactaaaaacgatgctataattgctgctctagtaatgatactaaaaacgatgctataattgctgctctttcaggacttgtaactaaagttaatcaaaatactaataatattaattctcttgacggtagagttgatgctctagaacaagcttaatatgaattttaatttagtagaaatgtataatggcttgttaagatttaacaagcatatactaaatgaacttgcagaaggacttaaacatttacctaatttagatggagtatctaaaggagatagtttaattattaatgaacaaggtaatccggcttggggttctgttgcatttattcctacttttgaaaatgctgcttatggtattgaatggactaaagatgacaatgatataatcagaattggtaatgctaaatttcatagagaacttcctatccaaaatagacttaaaggttgtgtctataatgaaaagaaaatcagtaggacattataacgcagatggaagtaatttaaatacttatcctgctgtttatcgtggtattttaaatttctttggtgatatatggacatttattagagatatagctattataaatcgtaatgcaaattacaatagtgtttatcttcttaaaaaaggtgttaatcattctgatattacaaaagataatattcaagataaatgttattttataggtgaccaagctaatactaataattttattactgaatttgattttagatttggtccttattttgttcctaataaagttggaactaataaaaaagctgattataattggataaaaggtaataatggacaagatacagataaagctgttcgtgtgcttctgcttggcgggtgcgcttctaacggttctacggctggctctggtcgctttggttcttattgggttcggtcggattctggtgctaattacggcttctttaccacagttaagcttgattaaataagtccacgtggaactgttgttaggagtagttggttaattaatttgtttctgtttttgcatttctcgatactactcctgcaacagtttattataatattaaatataataaacttaaaacataatatattatgactaaagataaacttaaagatgatattattagaactatatgttttttaaatagtgatatatctaataaagatagagaacttctaattaaattgtttaattctattatagattatactaataatactaaacttgaacaagatgttaaagttataacacaaaaacataatgaattagttgaaacagttaatgaacttaaaactaaagttgaaacatattctaataagattaatgaacttgaacaaagagttcatcaattagaaaacgcaagtcaatcttaacatggctagtcttaatcaattagttagtgaatttgctcatgctgttggcaatcctaatagtattcctcttagacgtaatcttcgatatgctattcttcatggtcgtaatgaactaattcgtaaaagttatgaaaatcataaatatgttgataaaggtttgcaacaacgtattcgtgtttctattattaatgttcctgatggtgatttatataatagtcaaactcttgggcttcctgcaattaaacgtactaaacaagaagttccaaagccagttagacttattaataacttacctttccaatcaattagaactaccggacattctgggatagaaataccttttgctaaagaagctagtgctaagttttatcattatcttgcaggtatgtgtaatcttcctgtttatgattatattaatggttatatttatttctttagtaataataaagattggtttcaaaatataggttctattattattgaatctccatttgaaattccttatcttgttcctaccgaaactgttgaaaaagctaaagatgtaaattatgatcctattgatgatgaagctaaatacgatgatgatgaatttcttattcctgaagatatgattggtgttcttaaagagattgtatttaaacgtaatcttattgaagttcctcgtcaaacaaatgaaactcctattgataattttgtaactagataa
>hvcf_b12_ms_1
atggaagatgataaaagagttaattataagttagatgctattaataaacttattaataatcttaaacttagtatttctggtaataaagaacatgatgagcttggagaaaataatgttatagttaatcttgatgaaattagccaaaagattactgaattacatgaaatggttaaagctgaatttgatgagtttgaaaatcaacataaaagtgaatcagatgaaactcaaactcttcttaataatcgttttgataaaattgatgctaaattagatagtattaaagctgctgttgatagtatgaaaactactattggtaataaacttgatatgttaattctactattaataaagcaaatacagatatagttgctgcgattaatgctatgaaagctagtaatgatactaaaaacgatgctataattactgctcttcaaggacttgtaactaaagttaatcaaaatactaataatattaattctcttgatggtagagttgatgctctagaacaagcttgatatgaattttaatttattcgtgtgcttcggcttggcggtagcgctaataacggttcttgggctggctctggtgactttcattctcattgggttcggtcggattctgatgctgatgtcggcttctttaccacagttaagcttgattaaataagtccacgtggaactgttgctaggagtagttggttaattaatttgttttctgtttttgcatttctcgatactactcctacaacagtttattataacattaaatataataaacttaaaacataatatattatgactaaagataaacttaaagatgatgttattagaactatatgctgtttaaatagtgatatatctaataaagatagagaacttctaattaaattgtttaattctattatagattatactaataatactgaacttgaacaagaaattggtcaacttcaacaaaaatataatgaattaactggagatattaatgaagtagaaaaattagctaatgatgtaagaactaaacataattctttatatacttatgttaataatactcttaaacctaaaataaatagtattaatgatagagtaactgcattagaaaacgcaagtcaatcttaacatggctagtcttaatcaattagttagtgaatttgctcatgctgttggcaatcctaatagtattcctcttagacgtaatcttcgatatgctattcttcatggtcgtaatgaactaattcgtaaaagttatgaaaatcataaatatgttgataaaggtctgcaacaacgtattcgtgtttctattattaatgttcctgatggtgatttatataatagtcaaactcttgggcttcctgcaattaaacgtactaaacaagaagttccaaagccagttagacttattaataacttacctttccaatcaattagaactaccggacatactgggatagaaataccatttgcaaaagaagctagtgctaagttttatcattatcttgcaggtatgtgtaatcttcctgtttatgattatattaatggttatatttatttctttagtaataataaagattggtttcaaaatataggttctattattattgaatctccatttgaaattccttatcttgttcctaccgaaactgttgaaaaagctaaagatgcaaattatgaccctattgatgatgaagctaaatacgatgatgatgaatttcttattcctgaagatatgattggagctcttaaagagattgtatttaaacgtaatcttattgaagttcctcgtcaaacaaatgaaactcctattgataatcttgtaactagataa
>srr4295172_ms_8
atggaaaatgataaaagagttaattataagttagatgctattaataaacttattaataatcttaaacttagtatttctggtaataaagaacatgatgagcttggagaaaataatgttatagttaatcttgatgagattagtcaaaagattactgaattacatgaaatggttaaagctgaatttgatgagtttgaaaatcaacataaaagtgaatcagatgaaactcaaactcttcttaataatcgttttgataaaattgatgctaaattagatagtattaaagctgctgttgatagtatgaaaactactattggtaataaacttgatactgttaattctactattaataaagcaaatacagatatagttgctgcaattaatgctatgaaatctagtaatgatactaaaaacgatgctataattactgctcttcaaggacttgtaactaaagttaatcaaaatactaataatattaattctcttgatggtcgagttgatgctctagaacaagcttaacatgaattttaatttagtagaaatgtataatggcttgttaagatttaacaagcatatactaaatgaacttgcagaaggacttaaacatctacttaatttagatggagtatctaaaggagatagtttaattattaatgaacaaggtaatccagcttggggttctgctgcatttattcctacttttgaaaatgctgcttatggtattgaatggactaaagatgataatgatataatcagaattggtaatgctaaatttcatagagaacttcctattcaaaatggtaataatcctattgtacaaacttattggactgctgaacataatattggtaatggtagtactaatggtgaccattatgaattaggatactttaatgcagatggaagtaatttaagtacttatcccgctatttatcgtggtattctaaatttctttggagatatatggacatttattagagatgtagttattataaatcgcaatgcaaattataatagtgtttatcttcttaaaaaaaggagttaatcatgccgatattacaatagataatattcaagataaatgttattttaaaagttggaactaataaaaaagctgattataattggataagaggtaatgatggacaagatacagataaagctgttcgtgtgcttctgcttggcggtgacgctcataatggttctggggctggctctggtggctttgattctacttgggttcggtcggattcttatgcttatgtcggcttctttactacaattaaacttgattaaataagtccacgtggaactgttgttaggagtagttggttaattaatttgttttctgtttttgcatttctcgatactactcctacaacagtttattataatattaaatataataaacttaaaacataatatattatgactaaagataaacttaaagatgatgttattagaactatatgttgtttaaatagtgatatatctaataaagatagagaacttctaattaaattgtttaattctattatagattatactaataatactgaacttgaacaagaaattggtcaacttcaacaaaaatataatgaattaactggagatattaatgaaatagaaaaattagctaatgatgtaagaactaaacataattctttatatactgatgttaataatactcttaaacctaaaataaatagtattaatgatagagtaactgcattagaaaacgcaagtcaatcttaacatggctagtcttaatcaattagttagtgaatttgctcatgctgttggcaatcctaatagtattcctcttagacgtaatcttcgatatgctattcttcatggtcgtaatgaactaattcgtaaaagttatgaaaatcataaatatgctgataaaggtttgcaacaatgtattcgtgtttctattattaatgttcctgatggcgacttatataatagtcaaactcttgggcttcctgcaattaaacgtactaaacaagaagttccaaagccagttagacttattaataacttacctttccaatcaattagaactaccggacatactgggatagaaataccatttgcaaaagaagctagtgctaagttttatcattatcttgcaggtatgtgtaatcttcctgtttatgattatattaatggttatatttatttctttagtaataataaagattggtttcaaaatataggttctattattattgaatctccatttgaaattccttatcttattcctaccgaaactgttgaaaaagctaaagatgtaaattatgaccctattgatgatgaagctaaatacgatgatgatgaatttcttattcctgaagatatgattggagctcttaaagagattgtatttaaacgtaatcttattgaagttcctcgtcaaacaaatgaaacccctattgataattttgtaactagataa
>eld241-t0_s_2
atggaaaatgataaaagagttaattataagttagatgctattaataaacttattaataatcttaaacttagtatttctggtaataaagaacatgatgagcttggagaaaataatgttatagttaatcttgatgagattagtcaaaagattactgaattacatgaaatggttaaagctgaatttgatgagtttgaaaatcaacataaaagtgaatcagatgaaactcaaactcttcttaataatcgttttgataaaattgatgctaaattagatagtattaaagctgctgttgatagtatgaaaactactattggtaataaacttgatactattaattctactattaataaagcaaatacagatatagttgctgcgattaatgctatgaaagctagtaatgatactaaaaacgatgctataattactgctcttcaaggacttgtaactcaagttaatcgaaatactagtaatattaattctcttaacggtcgagttgatgctctagaacaagcttaacatgaattttaatttagtagagatgtataatggcttgttaagatttaacaagcatatactaaatgaacttgcagaaggacttaaacatttacctaatttagtaagattaatgaacttgaacaaagagttcatcaattagaaaacgcaagtcaatcttaacatggctagtcttaatcaattagttagtgaatttgctcatgctgttggcaatcctaatagtattcctcttagacgtaatcttcgatatgctattcttcatggtcgtaatgaactaattcgtaaaagttatgaaaatcataaatatgttgataaaggtattcagcaacgtattcgtgtttctattattaatgttcctgatggtgacttatataatagtcaaactcttggacttcctgcaattaaacgtactaaacaagaagttccaaaaccagttagacttattaataacctacctttccaatcaattagaactaccggacattctgggatagaaataccttttgctaaagaagctagtgctaagttttatcattatcttgcaggtatgtgtaatcttcctgtttatgattatattaatggttatatttatttctttagtaataataaagattggtttcaaaatataggttctattattattgaatccccttttgaaattccttatcttgttcctaccgaaactgttgaaaaagctaaagatgtaaattatgactctattgatgatgaagctaaatacgataatgatgaatttcttattcctgaagatatgattggagctcttaaagagattgtatttaaacgtaatcttattgaagttcctcgtcaaacaaatgaaactcctattgataattttgtaactagataa
>err843936_ms_1
atggaagatgataaaagagttaattataagttagatgctattaataaacttattaataatcttaaacttagtatttcaggtaataaagaacatgatgagcttggagaaaataatgttatagttaatcttgatgagattagtcaaaagattactgaattacatgaaatggttaaagctgaatttgatgagtttgaaaatcaacataaaagtgaatcagatgaaactcaaactcttcttaataatcgttttgacaaaattgatgctaaattagatagtattaaagctgctgttgatagtatgaaaactactattggtaataaacttgatactgttaattctactattaataaagcaaatacagatatagttgctgctattaatgctatgaaagctagtaatgatactaagaacgatgctataattactgctcttcaaggacttgtaactcaagttaatcgaaatactaataatattaattctcttgatggtcgagttaatgctctagaacaacattaacatgaattttaatttaatagagatgtataatggcttattaagatttaataagcatatactaaatgaacttgcagaaggacttaaacatttacctaatttagatggagtatctaaaggagatagtttaattattaatgaacaaggtaatccagcttggggttctgctgcatttattcctacttttgaaaatactgcttatggtattgaatggactaaagatgacaatgatatgctcatgtcggcttctttactacggttaagcttgattaaataagttcacgtgaaactgttgctaggagtagttggttaattaatttgttttctgtttttgtatttcttgatactactcctgcaacagtttattataatattaaatataataaacttaaaacataatatattatgactaaagataaacttaaagatgatattattagaactatatgttctttaaatagtgatatatctaataaagatagaaaattattaattgaattattaaattctattgttgattatactaataatactgaacttgaacaagatgttaaagttataacacaaaaacataatgaattagttgaaacagttaatgaacttaaaactaaagttgaaacatattctaataagattaatgaacttgaacaaagagttcatcaattagaaaatgcaagtcaatcttaatatggctagtcttaatcaattagttagtgaatttgctcatgctgttggcaatcctaatagtattcctcttagacgtaatcttcgatatgctattcttcatggtcgtaatgaactaattcgtaaaagttatgaaaatcataaatatgttgataaaggtattcagcaacgtattcgtgtttctattattaatgttcctgatggtgacttatataatagtcaaactcttgggcttcctgcaattaaacgtactaaacaagaagttccaaagccagttagacttattaataacttacctttccaatcaattagaactaccggacatactggaatagaaataccatttgcaaaagaagctagtgctaagttttatcattatcttgcaggtatgtgtaatcttcctgtttatgattatattaatggttatatttatttctttagtaataataaagattggtttcaaaatataggttctattattattgaatctccatttgaaattccttatcttgttcctacagaagttgtagaaaaagctaaagatgtaaattatgaccctattgatgatgaagctaaatacgatgatgatgaatttcttattcctgaagatatgattggagctcttaaagagattgtatttaaacgtaatcttattgaagttcctcgtcaaacaaatgaaactcctattgataattttgtaactagataa
>err843966_ms_1
atggaagatgataaaagagttaattataagttagatgctattaataaacttattaataatcttaaacttagtatttcaggtaataaagaacatgatgagcttggagaaaataatgttatagttaatcttgatgagattagtcaaaagattactgaattacatgaaatggttaaagctgaatttgatgagtttgaaaatcaacataaaagtgaatcagatgaaactcaaactcttcttaataatcgttttgataaagttgatgctaaattagatagtattaaagctgctgttgatagtatgaaaactactattggtaataaacttgatactgttaattctactattaataaagcaaatacaaatatagttgctgcgattaatgctatgaaagctagtaatgatactaaaaatgatgctataattactgctcttcaaggacttgtaactaaagttaatcaaaatactaataatattaattctcttgatagtcgagttgatgctctagaacaagcttaatatgaattttaatttaatagaaatgtataatggtttgttaagatttaacaagcatatactaaatgaacttgcaggatgttggggtaagagttccagtgtcggcttctttactacggttaagcttgattaaataagttcacgtgaaactgttgctaggagtagttggttaattaatttgttttctgtttttgtatttcttgatactactcctgcaacagtttattataacattaaatataataaacttaaaacataatatattatgactaaagataaacttaaagatgatattattagaactatatgctgtttaaatagtgatatatctaataaagatagaaaattattaattgaattattaaattctattgttgattatactaataatactgaacttgaacaagatgttaaagttataacacaaaaacataatgaattagttgaaacagttaatgaacttaaaactaaagttgaaacatattctaataagattaatgaacttgaacaaagagttcatcaattagaaaatgcaagtcaatcttaatatggctagtcttaatcaattagttagtgaatttgctcatgctgttggcaatcctaatagtattcctcttagacgtaatcttcgatatgctattcttcatggtcgtaatgaactaattcgtaaaagttatgaaaatcataaatatgttgataaaggtttgcaacaacgtattcgtgtttctattattaatgttcctgatggtgacttatataatagtcaaactcttggacttcctgcaattaaacgtactaaacaagaagttccaaagccaattagacttattaataacttacctttccaatcaattagaactaccggacatactgggatagaaataccatttgcaaaagaagctagtgctaagttttatcattatcttgcaggtatgtgtaatcttcctgtttatgattatattaatggttatatttatttctttagtaataataaagattggtttcaaaatataggttctattattattgaatctccatttgaaattccttatcttgttcctacagaagttgtagaaaaagctaaagatgtaaattatgaccctattgatgatgaagctaaatacgatgatgatgaatttcttattcctgaagatatgattggagctcttaaagagattgtatttaaacgtaatcttattgaagttcctcgtcaaacaaatgaaactcctattgataattttgtaactagataa
>err844006_ms_1
atggaagatgataaaagagttaattataagttagatgcaattagtaaacttattaataatcttaagcttagtatatcaggcaataaagaccatgaagaacttggagaaaataatataatagttaatcttgatgaaattagtcaaaagattaccgagttacatcaaatggttaagtctgaatttgatgaatttgaagaacaacataaaagtgaatctgatgaaacacaaggccttcttactgaaaagtttgctgaaattaaaacagaacttattaatataagaggtacaattactgctcttaaaaattcaatggatgaaaaacttaccactattgatacagatataaaaaatatgagtagtgatttacaatctaaatctaatcagataattactgctattaataatatgaaatctagtaacgatactaaaaatgatgctattatttctgctctttcaggtcttgtaactaaagttaatgaaaatagtagtaatattagttctcttgatggtagagttgatgctttagaaaacgattaatatgaactttaatttagtagagatatataatggtttgttaaggtttaacaaacatatattaaacgaacttgctgaaggacttaaacatttacctaatttagaaggtgcatctaaaggagatagtctttatattaatgaagatggtaatcctacttggggttcttctgcatttattcctacttttgaaaatgctgcttatggtatagaatggactaaaaatgataatgatgtaattagaattggtaatgctaaatttcatagagaactttctagttggaactaataagaaatttgattataattatattcgtggtaataacggacaagacacagataaatctgtttgtgtgctgctggttagcggtcacgctttattataatattaaatataataaacttaaaacataatatattatgactaaagataaacttaaaaatgatattattagaactatatgttgtttaaatagtgatatatctaataaagatagaaatttattaattgaattattaaattctattgttgattatactaataatactgaacttgaacaagatgttaaagttataacacaaaaacataatgaattagctgaaacagttaatgaacttaaaactaaagttgaaacatattctaataagattaatgaacttgaacaaagagttcatcaattagaaaacgcaagtcaatcttaatatggctagtcttaatcaattagttagtgaatttgctcatgctgttggcaatcctaatagtattcctcttagacgtaatcttagatatgctattcttcatggacgtaatgaactaattcgtagaagttatgagaatcataaatatattgataaaggtcttcaacaacgtgttcgtctttctattattaatgttcctgatggtgatttatataatagtcaaagtcttgggcttcctgcgattaaacgtactaaacaagaagttccaaagccagttagacttactgataacttacctttccaatcagttaggacgaccggacgtgctggaatagaaataccttttgctaaagaagctagtgctaagttttatcattatcttgcaggtatgtgtaatcttcctgtttatgattatattaatggttatatttatttcttttctaataataaagattggtttcaaaatctaggaacgattattattgaatctccttttgaaattccttatttagttcctacagaagttgtagaaaaagctaaagatgtagattatgaccctattgatgatgaagctaaatatgatgaagatgaatttcttattccagaagatatgattggtcctcttaaagaaattgtatttaaacgtaatcttgtcgaagttcctcgtcaaacaaatgaaacccctattgataatcttgtaactagataa
>hvcf_e10_ms_1
atggaagatgataaaagagttaattataagttagatgctattaataaacttattaataatcttaaacttagtatttcaggtaataaagaacatgatgagcttggagaaaataatgttatagttaatcttgatgagattagtcaaaagattactgaattacatgaaatggttaaagctgaatttgatgaatttgaaaatcaacataaaagtgaatcagatgaaactcaaactcttcttaataatcgttttgataaaattgatgctaaattagatagtattaaatctgctatcgatagtatgaaaactactattggtaataaacttgatactgttaattctactattaataaagcaaatacagatatagttgctgcgattaatgctatgaaagctagtaatgatactaaaaacgatgctataattactgctcttcaaggacttgtaactcaagttaatcgaaatactagtaatattaattctcttaacggtcgagttaatgctctagaacaagcttaacatgaattttaatttagtagagatgtataatggcttgttaagatttaacaagcatatactaaatgaacttgcagaaggacttaaacatttacctaatttagatggagtatctaaaggagatagtttaaataatactagatatttaggaggaaataaaagttcttctattgttgctattaaattgcaaggtagacctagaactggaattagttatgataaagctaatgaattttgtgctaatcgtggcgattggattacaatgattgattatcttgaatattgtgctttacaagctctttgttatattgagtatgctaattttgataatcaagctactttgaatgttaatttaactagtgatggatttaaacaaggtggtcttggtgctggtgttacaaatttaaattgggatagatggacagcttttaatggtaataatcctattgtacaaacttattggactgctgaacataatattggtaatggtagtactaatggtgaccattatgaactaggaaattataatgtagatggaagtaatttaaatacttatcctgctgtttatcgtggtattctaaatttctttggtgatatatggacatttgttagagatgtagctattataaatcgtaatgcaaattataatagtgtttatcttcttaaaaaaggagttaatcatgccgatattacaatagataatattcaagataaatgttattttataggtgaccaagctaatagtaataattttattactgaatttgattttagatttggtccttattttgttcctaataaagttggaactaataaaaaagctgactataattggataaaaggtaataatggacaagatacaaataaagctgttcgtgtgcttcggcttctttaccacagttaaacttgattaaataagtccacgtggaactgttgttaggagtaattggttaattaatttgttttctgtttttgcatttctcgatactactcctgcaacagtttattataatattaaatataataaacttaaaacataatatattatgactaaagataaacttaaagatgatattattagaactatatgttgtttaaatagtgatatatctaataaagatagacaacttctaattaaattgtttaattctattgttgattatactaataatactgaacttgaacaagaacttgctcaacttcaacaaaaatataatgaattagttacaaatattaatgaagtagaaaaattagttaatgatacaagcatgaaacataattctttatattctgatattagtaataatcttaagcctaaagtaaataatattgatgaaagagtaactgcattagaaaattcaagtcaatcttaatatggctagtcttaatcaattagttagtgaatttgctcatgctgttggcaatcctaatagtattcctcttagacgtaatcttcgatatgctattcttcatggtcgtaatgaactaattcgtaaaagttatgaaaatcataaatatgttgataaaggtattcagcaacgtattcgtgtttctattattaatgttcctgatggtgacttatataatagtcaaactcttgggcttcctgcgattaaacgtactaaacaagaagttccaaagccagttagacttattaataacttacctttccaatcaattagaactaccggacattctgggatagaaataccttttgctaaagaagctagtgctaagttttatcattatcttgcaggtatgtgtaatcttcctgtttatgattatattaatggttatatttatttctttagtaataataaagattggtttcaaaatataggttctattattattgaatccccttttgaaattccttatcttgttcctaccgaaactgttgaaaaagctaaagatgtaaattatgatcctattgatgatgaagctaaatacgatgatgatgaatttcttattcctgaagatatgattggagctcttaaagagattgtatttaaacgtaatcttattgaagttcctcgtcaaacaaatgaaactcctattgataattttgtaactagataa
>err844037_ms_1
atggaagatgataaaagagttaattataagttagatgctattaataaacttattaataatcttaaacttagtatttctggtaataaagaacatgatgaacttggagaaaataatgttatagttaatcttgatgagattagtcaaaagattactgaattacatgaaatggttaaagctgaatttgatgaatttgaaaatcaacataaaagtgaatcagatgaaactcaaactcttcttaataatcgttttgataaaattgatgctaaattagatagtattaaagctgctattgatagtatgaaaactactattggtaataaacttgatactgttaattctactattaataaagcaaatacagatatagttgctgcgattaatgctatgaaagctagtaatgatactaagaacgatgctataattactgctcttcaaggacttgtaactaaagttaatcaaaatactaataatattaattctcttgatggtcgagttgatgctctagaacaagcttaacatgaattttaatttagtagttggaaaagaggtaatgatggacaagatacagataaagctgttcgtgtgcttctgtttggcggtgacgcttctcacggttctggggctggctctggtgactttcattctgcttgggttcggtctgtttctactgctggtgtcggcttctttaccacagttaaacttgattaaataagtccacgtggaactgttgttaggagtagttggttaattaatttgttttctgtttttgcatttctcgatactactcctgcaacagtttattataatattaaatataataaacttaaaacataatatattatgactaaagataaacttaaagacgatattattagaactatatgttacttaaatagtgatatatctaataaagatagaaatttattaattggattattaaattctattgttgattatactaataatactgaacttgaacaagatgttaaagttataacacaaaaacataacgaattagctgaaacagttaatgaacttaaaactaaagttgaaacatattctaataagattaatgaacttgaacaaagagttcatcaattagaaaacgcaagtcaatcttaacatggctagtcttaatcaattagttagtgaatttgctcatgctgttggcaatcctaatagtattcctcttagacgtaatcttcgatatgctattcttcatggtcgtaatgaactaattcgtaaaagttatgaaaatcataaatatgttgataaaggtttgcaacaacgtattcgtgtttctattattaatgttcctgatggtgatttatataatagtcaaagtcttgggcttcctgcgattaaacgtactaaacaagaagttccaaagccagttagacttattaataacttacctttccaatcaattagaactaccggacatactgggatagaaataccttttgcaaaagaagctagtgctaagttttatcattatcttgcaggtatgtgtaatcttcctgtttatgattatattaatggttatatttatttctttagtaataataaagattggtttcaaaatataggttctattattattgaatctccatttgaaattccttatcttgttcctaccgaaactgttgaaaaagctaaagatgtaaattatgaccctattgatgatgaagctaaatatgatgatgatgaatttcttattcctgaagatatgattggagctcttaaagagattgtatttaaacgtaatcttattgaaattcctcgtcaaacaaatgaaactcctattgataattttgtaactagataa
>ODVQ01000105.1
atggaagatgataaaagagttaattataagttagacgctattaataaacttattaataatcttaaacttagtatttctggtaataaagaacatgatgaacttggagaaaataatgttatagttaatcttgatgagattagtcaaaagattactgaattacatgaaatggttaaagctgaatttgatgagtttgaaaatcaacataaaagtgaatcagatgaaactcaaactcttcttaataatcgttttgataaaattgatgctaaattagatagtattaaagctgctgttgatagtatgaaaactactattggtaataaacttgatactgttaattctactattaataaagcaaatacagatatagttgctgcgattaatgctatgaaagctagtaatgatactaaaaacgatgctataattgctgctcttcaaggacttgtaactaaagttaatcaaaatactaataatattaattctcttgatggtcgagttgatgctctagaacaagcttaacatgaattttaatttagtagaaatgtataatggcttgttaagatttaacaagcatatactaaatgaacttgcagaaggacttaaacatctacctaatttagatggagtatctaaaggagatagtttaattattaatgaacaaggtaatccagcttggggttctgctgcatttattcctacttttgaaaatgctgcttatggtattgaatggactaaagatgataatgatataatcagaattggtaatgctaaatttcatagagaacttcctattcaaaatagacttaaaggttgtgtctataatgaaaagaaaatcagttattttcttaatcctacgggttgggctaaacctcttgaaaatggttttattcctcctcttgatggaagtgatggcgatgttggggtaagagttccagaattttatatgtgtgttaaagatactggtactaaatatcaactttggataagtgattttaatattgatggaacatttactagaattcatccttttattataagtcatactaaaactatgactagaactagagaagatggtaaagaagaagtatttagtgcttgtattaaacctgatgataccagatatttaggaggaaataaaagttcttctgttgttgctattaaattacaaggtagacctagaactggaattaattatgataaagccaatgaattttgtgctaatcgtggagattggattacaatgattgattatcttgaatattgtgctatacaagctctttgttatattgaatatgcaaattttgataatcaagctacattaaatactaatttaactagtgatggatttaaacaaggaggacttggtaatggtgttacaaatttaaattgggaaagatggacagcttttaatggtaataatcctattgtacaaacttattggactgctgaacataatattggtaatggtagtactaatggtgaccattatgaattaggaaattataatgcagatggaagtaatttaagtacttatcccgctatttatcgtggtattctaaatttctttggagatatatggacatttattagagatgtagtcattatcaataaagataaagattataattatgtttatattcttaaaaaaggagttaatcacgctgatgttacaaaagataatgttaatgaaaaatgttatctaattggatgtcaagctaatactaataattttattactgaatttgattttcaaagaggagtttattttattcctaataaagttggaagtaataaaaaagctgattataattggaaaagaggtaatgatgggcaagatacagataaagctgcttgtgtgcttctgcttggcggtagcgcttttgctggttcttcggctggctctggttactttcattctcgttgggttcggtcggattcttctgcttatgtcggcttctttactacagttaaacttgattaaataagtccacgtgaaactgttgttaggagtagttggttaattaatttgttttctgtttttgcatttctcgatactactcctgcaacagtttattataataatgtttaaggttatatttcttagaatgattgacatttagatacagtgcttctgcttagcagtaacgctaataatagttctaaagctagctctagtaactttaattctaattgagttcagtcagattctaatgctaatgtcggcttcttttatataattcctaaaactaatgaatataagattaatataaatattattttgggaagtataaccttacctcttggtaaaagataacgttatttagaaactaaaagtgttggtagtgatattcacgaaggctcttatataaattatataaatatgaaaagatatagtagtttacatgataaactatgtactattgaaaatattgaagttgctgatgataatgcaagaaagaataagaataagaaatatggcattaataaacatgataaaaatagacaatatgaaaatgaagatttagtagataaactatttaatcttaaatataaaacttctaaatatagtctatataaaatatatgaaccaaaagaacgtattatttatagattaccttattatccagataggattgctcatcatgctataatgaatgttgtaaaagatatttggacaaaaagttttattcataatacatatagttgtattgaaggtagaggtattcatctttgtgcaagcaatcttaaaagagatttaagaaaatatcctaataaaactacatattgtcttaaattagatattaaaaaattctatcctagtattcctcatgatggtcttaaagaatgtattagaaagaaaattaaagataaagattttctaattattcttgatgaaattattgattctactgatagtgttcgtaatacttcttctaaattaactggaaaaaatggtattggagttcctattggtaattatctatctcaatattttgctaatctttatcttagtgaacttgaccatttatgtaaagaagaacttaaatgtaagttttattatcgttatgctgatgatatagttattctaagcgatgataaaaattttcttcataaagttcttatttatattaagttatatgttaatactattggattgaaagttaaagataattatcaaatatatcctgttgatagtagaggaattaattttgttggttatgtattttatcatactcatactctaattagaaaatctattaaatataaaattataagactagtaaatagttatttaaatagagaaattgataaaaaagaatttaaagttagaatgtgtgcttattatggatggcttaaacacgctgatgctaaaaatcttctttataaaattcaaagtcttacaggtgttagatattctaattggaatggcaaaagaactaatattgctaaatattatggtaaatacgttagaataattcaagttattaattatgctaagtattttagaattaattttattagaaatggtaaagcttattatgctgataatagagataaaactctattttattctatacatagacttaatcattttcctattaattttaaaattactaaatatgattggcgtatttatgttaaaaatagaaaagaaaatgtcaaacctcaaacataatatattatgactaaagataaacttaaagatgatattattagaactatatgttgtttaaatagtgatatatctaataaagatagagaacttctaattaaattgtttaattctattatagattatactaataatactgaacttgaacaaaaagttaaagttatagaacaaaagcataatgaattagttgatacagttaatgaacttaaagctaaagttgaaacatgttttgataagattaatgagcttgaagaaagagttcatcaattagaaaatgcaagtcaatcttaatatggctagtcttaatcaattagttagtgaatttgctcatgctgttggcaatcctaatagtattcctcttagacgtaatcttcgatatgctattcttcatggtcgtaatgaactaattcgtaaaagttatgaaaatcataaatatgttgataaaggtttgcaacaacgtattcgtgtttctattattaatgttcctgatggtgacttatataatagtcaaactcttgggcttcctgcaattaaacgtactaaacaagaagttccaaaaccagttagacttattaataacctacctttccaatcaattagaactaccggacatactgggatagaaataccttttgctaaagaagctagtgctaagttttatcattatcttgcaggtatgtgtaatcttcctgtttatgattatattaatggttatatttatttctttagtaataataaagattggtttcaaaatataggttctattgttattgaatctccatttgaaattccttatcttgttcctgccgaaactgttgaaaaagctaaagatgtaaattatgaccctattgatgatgaagctaaatacgatgatgatgaatttcttattcctgaagatatgattggagctcttaaagagattgtatttaaacgtaatcttattgaagttcctcgtcaaacaaatgaaactcctattgataatcttgtaactagataa
>ODIH01000141.1
atggaagatgataaaagagttaattataagttagatgctattaataaacttattaataatcttaaacttagtatttctggtaataaagaacatgatgagcttggagaaaataatgttatagttaatcttgatgagattagtcaaaagattactgaattacatgaaatggttaaagctgaatttgatgagtttgaaaatcaacataaaagtgaatcagatgaaactcaaactcttcttactgaaaaatttgatttagttcattctgatttagatactattagtaataaacttactactattgatacaaatataaaaaatatgagtagtgcattacaaggtaagtttaatactttaattgctgccgttaatgatatgaaagctagcaatgatactaagaatgatgctataattgctgctcttcaaggacttgtaactaaagttaatcaaaatactaataatattaattctcttgatggtcgagttgatgctctagaacaagcttaatatgaattttaatttagtagagatgtataatggcttattaagatttaataagcatatactaaatgaacttgcagaaggacttaaacatctacctaatttagatggagtatctaaaggagatagtttaattattaatgaacaaggcaatcctgcttggggttctgctgcatttattcctacttttgaaaatgctgcttatggtattgaatggactaaagatgacaatgatataatcagaattggtaatgctaaatttcatagagaacttcctattcaaaatagacttaaaggttgtgtctataatgaaaagaaaatcagttatttccttaatcctacgggttgggctaaacctcttgaaaatggtcttgttcctcctcttgatggaagtgatggcgatgttggggtaagagttccagagttttatatgtgtgttaaagatactggtactaaatatcaactttggataagcgattttaatattgatggaacatttactagaattcatccttttattataagtcatactaaaactatgactagaactagagaagatggtaaagaagaagtatttagtgcttgtattaaacctgatgataccagatatttaggaggagataaaagttcttctgttgctgctactaaattgcaaggtagacctagaactggcattaattatgataaagcaaatgaattttgtgctaatcgtggtgattggattacaatgattgattatcttgaatattgtgctttacaagctctttgttatattgagtatgctaattttgataatcaagctgcattaaatactaatttaactagtgatggatttaaacaaggaggacttggtgctggtgttacaaatttaaattgggaaagatggacagcttttaatggtaataatcctattgtacaaacttattggactgctgaacataatattggtaatgatagtacaaatggtgaccattatgaattaggtaattataatacagatggaagtaatttaaatacttatcctgctgtttatcgtggtattctaaacttttttggtgatatatggacatttattagagatgtagttattgtaaatcgcaatgcaaattataatagtgtttatcttcttaaaaaaggtgttaatcatgccgatattacaatagataatattcaagataaatgttattttataggtgaccaagctaatagtaataattttattactgaatttgattttagatttggttcttattttattcctaataaagttggaactaataaaaaagctgattataattggataagaggtaataatggacaagatacagataaagctgttcgtgtgcttctgcttggcggtctcgctagtaacggttctggggctggctctggttactttatttctcattgggttcggttgtattctggtgctcatgtcggcttctttaccacagttaagcttgattaaataagtccacgtggaactgttgctaggagtagttggttaattaatttgttttctgtttttgtatttctcgatactactcctgcaacagtttattataataatattaaaggttatatttcttaagatgattgacatttagatacagtgcttctgcttagcagtaacgctaataacagttctaaagctagctctagtaactttaattctaattgagttcagtcagattctaatgctaatgtcggcttcttttatataattcctaaaactaataaatataagattaatataaatattattttgggaagtataaccttacctcttggtaaaagataacgttatttagaaactaaaagtgttggtagtaatattcacgaaggctcttatataaattatataaatatgaaaagatatagtggtttacatgataaactatgtactattgaaaatattgaagttgctgatgataatgcaagaaagaataaaaataagaaatatggtattaataaacatgataaaaatagacaatatgaaaatgaagatttagtagataaactatttaatcttaaatataaaacttctaaatatagtctatataaaatatatgaaccaaaagaacgtattatttatagacttccttattatccagatagaattgctcatcatgctataatgaatgttgtaaaatatatttggacaaaaagttttattcataatacatatagttgtattgaaggtagaggtattcatctttgtgcaaataatcttaaaagagatttaaggaaatatcctaatgaaactaaatattgtcttaaattagatattaggaaattttatcctagtatttctcataatggtcttaagaaatgtattagaaagaagattaaagataaagattttttaatgattcttgatgaaattattgattctactgataatgttcgtgatgtttcttctaaattaactaataaaattggaattggagttcctattggtaattatttatctcaatactttgctaatctttatcttagcgaacttgaccatttatgtaaagaaaaacttaaatgtaaattctattatcgttatgctgatgatatagttattctaagtgatgataaagattttcttcataaagttcttatttatattaagttatatgttcatactattggattgaaagttaaagataattatcaaatatatcctgttgatagtagaggaattaattttgttggttatgtattttatcatactcatactctaattagaaaatctattaaatataaaattataagactagtaaatagttatttaaatagagaaattgataaaaaagaatttaaagttagaatgtgtgcttattatggatggcttaaacacgctgatgctaaaaatcttctttataaaattcaaagtcttacaggtgttagatattctaattggaatggtaaaagaactaatattgctaaatattatggtaaatacgttagaataattcaagttattaattatgctaagtattttagaattaattttattagaaatggcaaagcttattatgctgatagtagagataaaactctattttattctatacatagacttaatcattttcctattaattttaaaattactaaatatgattggcgtatttatactaaaaatagaaaagaaaatattaaacctcaaatataatatattatggttaaaaataaacttaaagatgatattattagaactatatgctgtttaaatagtgatatatctaataaagatagaaacttattaattgaattattaaattctattgttgattatactaataatactgaacttgaacaaaaagttaaagttatagaacaaaagcataatgaattagttgatacagttaatgaacttaaaactaaagttgaaacatattctaataagattaatgaacttgaagaaaaagttcatcaattagaaaacgcaagtcaatcttaacatggctagtcttaatcaattagttagtgaatttgctcatgctgttggcaatcctaatagtattcctcttagacgtaatcttcgatatgctattcttcatggtcgtaatgaactaattcgtaaaagttatgaaaatcataaatatgttgataaaggtttgcaacaacgtattcgtgtttctattattaatgttcctgatggtgacttatataatagtcaaactcttgggcttcctgcaattaaacgtactaaacaagaagttccaaagccagttagacttattaataacttacctttccaatcaattagaactaccggacatactgggatagaaataccatttgcaaaagaagctagtgctaagttttatcattatcttgcaggtatgtgtaatcttcctgtttatgattatattaatggttatatttatttctttagtaataataaagattggtttcaaaatataggttctattattattgaatctccatttgaaattccttatcttgttcctaccgaaactgttgaaaaagctaaagatgtaaattatgaccctattgatgatgaagctaaatacgatgatgatgaatttcttattcctgaagatatgattggagctcttaaagagattgtatttaaacgtaatcttgttgaagttcctcgtcaaacaaatgaaactcctattgataattttgtaactagataa
>ODUE01000042.1
atggaagatgataaaagagttaattataagttagatgctattaataaacttattaataatcttaaacttagtatttctggtaataaagaacatgatgagcttggagaaaataatgttatagttaatcttgatgaaattagtcaaaagattactgaattacatgaaatggttaaagctgaatttgatgagtttgaaaatcaacataaaagtgaatcagatgaaactcaaactcttcttaataatcgttttgataaaattgatgctaaattagatagtattaaagctgctgttgatagtatgaaaactactattggtaataaacttgatactgttaattctactattaataaagcaaatacagatatagttgctgcgattaatgctatgaaagctagtaatgatactaagaacgatgctataattactgctcttcaaggacttgtaactaaagttaatcaaaatactaataatattaattctcttaacggtcgagttgatgctctagaacaagcttaacatgaattttaatttagtagagatgtataatggcttattaagatttaataagcatatactaaatgaacttgcagaaggacttaaacatctacctaatttagatggagtatctaaaggagatagtttaattattaatgaacaaggtaatccagcttggggttctgctgcatttattcctacttttgaaaatgctgcttatggtattgaatggactaaaaatgataatgatataatcagaattggtaatgctaaatttcatagagaacttcctattcaaaatagacttaaaggttgtgtctataatgaaaagaaaatcagttatttccttaatcctacgggttgggctaaacctcttaaaaatggtcttattcctcctcttgatggaagtgatggtgatgttggggtaagagttccagaattttatatgtgtgttaaagatactggtactaaatatcaactttggataagcgattttaatattgatggaacatttactagagttcatccttttattataagtcatactaaaactatgactagaactagagaagatggtaaagaagaagtgtttagtgcttgtattaaacatgatgatactagatatttaggaggaaataaaagttcttctattgttgctactaaattgcaaggtagacctagaactggtattacttatgataaagccaatgaattttgtactaatcgtggagattggattacaatgattgattatcttgaatattgtgctttacaagctctttgttatattgagtatgctaattttgataatcaagctgcattaaatactaatttaactagtgatggatttaaacaaggtggtcttggtgctggtgttacaaatttagcttgggatagatggacagcttttaatggtaataatcctattgtacaaacttattggactgctgaacataatattggtaatggtagtactaatggtgaccattatgaactaggaaattataatgtagatggaagtaatttaaatacttatcctgctgtttatcgtggtattctaaatttctttggtgatatatggacgtttattagagatgtagctattataaatcgtaatgtaaattataatagtgtttatcttcttaaaaaaagtgttaatcattctgatattacaatagataatattcaagataaatgttattttataggtgaccaagctaatactaataattttattactgaatttgattttagatttggtccttattttgttcctaataaagttggaactaataaaaaagctgactataattggaaaagaggtaatgatggacaagatacagataaagctgttcgtgtgcttctgcttggcggtggcgctgatgacggttctagggctggctctggtggcttttattcttattgggttcggtcggattctactgctaatgtcggcttctttaccacagttaaacttgattaaataagtccacgtggaactgttgttaggagtagttggttaattaatttgttttctgtttttgcatttctcgatactactcctacaacagtttattataataatattaaaggttatatttcttaagatgattgacatttagatacagtgcttctgcttagcagtaacgctaataacagttctaaagctagctctagtaactttaattctaattgagttcagtcagattctaatgctaatatcggcttcttttatataattcctaaaactaatacatataagattaatataaatattattttgggaagtataaccttacctcttggtaaaagataacgttatttagaaactaaaagtgttggtagtgatattcacgaaggctcttatataaattatataaatatgaaaagatataatggtttacatgataaactatgtactattgaaaatattgaagttgctgatgataatgcaagaaagaataagaataagaaatatggtattaataaacatgataaaaatagacaatatgaaaatgaagatttagtagataaactatttaatcttaaatataaaacttctaaatatagcctatataaaatatatgaaccaaaagaacgtattatttatagacttccttattatcctgatagaattgctcatcatgctataatgaatgttataaaagatatttggacaaaaagttttattcataatacatatagttgtattgaaggtagaggtattcatctttgtgcaaataatcttaaaagagatttaaggaaatatcctaatgaaactaaatattgtcttaaattagatattaggaaattttatcccagtattcctcatgatggtcttaagaaatgtattagaaagaagattaaagataaagattttctaatgattcttgatgaaattattgattctactgataatgttcgtgatgtttcttctaaattaactaataagattggaattggagttcctattggtaattatctatctcaatactttgctaatctttatcttagtgaacttgaccatttatgtaaagaagaacttaaatgtaaattctattatcgttatgctgatgatatagttattttaagtcatgataaagattttcttcataaagttcttatttatattaaattatatgttcatactattggattaaaaattaaagataattatcaaatatatcctgttgatagtagaggaattaattttgttggctatgtattttatcatactcatactctaattagaaaatctattaaatataaaattataagactggtaaatagttatttaaacagagaaattgataaaaaagaatttaaagttagaatgtgtgcttattatggatggcttaaacacgctgatgctaaaaatcttctttataaaattcaaagtcttacaggtgtcagatattctaattggaatggtaaaagaactaatattactaaatattatggtaaatacgttagaataattcaaattattaattatgctaagtattttagaattaattttattagaaatggtaaagcttattacgctgatagtagagataaaactctattttattctatacatagatttaatcattttcctattaattttaaaattattaaatatgactggcgtatttatgctaaaaatagaaaagaaaaagttaaacttaaaacataatatattatgactaaagataaacttaaagatgatattattagaactatatgctgtttaaatagtgatatatctaataaagatagaaaattactaattgaattattaaattctattgttgattatactaataatactgaacttgaacaagatgttaaagttatagaacaaaagcataacgaattagctgaaacagttaatgaacttaaaactaaagttgaaacatattctaataagattaatgaacttgaacaaagagttcatcaattagaaaacgcaagtcaatcttaacatggctagtcttaatcaattagttagtgaatttgctcatgctgttggcaatcctaatagtattcctcttagacgtaatcttcgatatgctattcttcatggtcgtaatgaactaattcgtaaaagttatgaaaatcataaatatgttgataaaggtttgcaacaacgtattcgtgtttctattattaatgttcctgatggtgacttatataatagtcaaactcttggacttcctgcaattaaacgtactaaacaagaagttccaaagccagttagacttattaataacttacctttccaatcaattagaactaccggacatactgggatagaaataccatttgcaaaagaagctagtgctaagttttatcattatcttgcaggtatgtgtaatcttcctgtttatgattatattaatggttatatttatttctttagtaataataaagattggtttcaaaatataggttctattattattgaatctccatttgaaattccttatcttgttcctaccgaaactgttgaaaaagctaaagatgtaaattatgaccctattgatgatgaagctaaatacgatgatgatgaatttcttattcctgaagatatgattggagctcttaaagagattgtatttaaacgtaatcttgttgaagttcctcgtcaaacaaatgaaactcctattgataattttgtaactagataa
>ODEE01000202.1
atggaagatgataaaagagttaattataagttagatgctattaataaacttattaataatcttaaacttagtatttctggtaataaagaacatgatgagcttggagaaaataatgttatagttaatcttgatgaaattagtcaaaagattactgaattacatgaaatggttaaagctgaatttgatgaatttgaaaatcaacataaaagtgaatcagatgaaactcaaactcttcttactgaaaaatttgatttagttcattctgatttagctactattagtgataaacttactactattgatacaaatataaagaatatgagtagtgcattacaaggtaagtttaatgctttaattgctgccgttaatgatatgaaagctagtaatgatactaagaacgatgctataattgctgctcttcaaggacttgtaactaaagttaatcaaaatactaataatattaattctcttgatggtcgagttgatgctctagaacaagcttaatatgaattttaatttagtagaaatgtataatggcttattaagatttaataagcatatactaaatgaacttgcagaaggacttaaacatttacctaatttagatggagtatctaaaggagatagtttaattattaatgaacaaggtaatccagcttggggttctgctgcatttattcctacttttgaaaatgctgcgtatggtattgaatggactaaagatgacaatgatataatcagaattggtaatgctaaatttcatagagaacttcctattcaaaatagacttaaaggttgtgtctataatgaaaagaaaatcagttatttccttaatcctacgggttgggctaaacctcttgaaaatggtcttattcctcctcttgatggaagtgatggcgatgttggggtaagagttccagaattttatatatgtgttaaagatactggtactaaatatcaactttggataagtgattttaatattgatggaacatttactagagttcatccttttattataagtcataccaaaactatgactagaactagagaagatggtaaagaagaagtatttagtgcttgtattaaacatgatgatactagatatttaggaggaaataaaagttcttctgttgttgctactaaattacaaggtagacctagaactggaattaattatgataaagcaaatgaattttgtgctaatcgtggcgattggattacaatgattgattatcttgaatattgtgctatacaagctctttgttatattgagtatgcaaattttgataatcaagctgcattaaatactaatttaactagtgatggatttaaacaaggaggacttggtgctggtgttacaaatttagcttgggatagatggacagcttttaatggcaataatcctattgtacaaacttattggactgctgaacataatattggtaatggtagtacaaatggtgaccattatgaactaggaaattataatacagatggtagtaatcttaatacttatcctgctgtttatcgtggtattctaaacttttttggtgatatatggacatttattagagatgtagttattgtaaatcgcaatgcaaattataatagtgtttatcttcttaaaaaaggtgttaatcatgccgatattacaatagataatattcaagataaatgttattttataggtgaccaagctaatagtaataattttattactgaatttgattttagatttggtccttattttattcctaataaagttggaactaataaaaaagctgattataattggataagaggtaataatggacaagatacagataaagctgttcgtgtgcttctgcttggcggtggcgctagtatcggttcttgggctggctctggtcacttttattctaattgggttcggtcggattctgctgctactgtcggcttctttaccacagttaagcttgattaaataagtccacgtggaactgttgctaggagtagttggttaattaatttgttttctgtttttgtatttctcgatactactcctgcaacagtttattataataatattaaaggttatatttcttaagatgattgacatttagatacagtgcttctgcttagcagtaacgctaataacagttctaaagctagctctagtaactttaattctaattgagttcagtcagattctaatgctaatgtcggcttcttttatataattcctaaaactaataaatataagattaatataaatattattttgggaagtataaccttacctcttggtaaaagataacgttatttagaaactaaaagtgttggtagtgatattcacgaaggctcttatataaattatataaatatgaaaagatatagtggtttacatgataaactatgtactattgaaaatattgaagttgctgatgataatgcaagaaagaataaaaataagaaatatggtattaataaacatgataaaaatagacaatatgaaaatgaagatttagtagataaactatttaatcttaaatataaaacttctaaatatagtctatataaaatatatgaaccaaaagaacgtattatttatagacttccttattatccagatagaattgctcatcatgctataatgaatgttgtaaaatatatttggacaaaaagttttattcataatacatatagttgtattgaaggtagaggtattcatctttgtgcaaataatcttaaaagagatttaaggaaatatcctaatgaaactaaatattgtcttaaattagatattaggaaattttatcctagtattcctcataatggtcttaagaaatgtattagaaagaagattaaagataaagattttttaatgattcttgatgaaattattgattctactgataatgttcgtgatgtttcttctaaattaactaataaaattggaattggagttcctattggtaattatttatctcaatactttgctaatctttatcttagcgaacttgaccatttatgtaaagaagaacttaaatgtaaattctattatcgttatgctgatgatatagttattctaagtgatgataaagattttcttcataaagttcttatttatattaagttatatgttcatactattggattgaaagttaaagataattatcaaatatatcctgttgatagtagaggaattaattttgttggttatgtattttatcatactcatactctaattagaaaatctattaaatataaaattataagactagtaaatagttatttaaatagagaaattgataaaaaagaatttaaagttagaatgtgtgcttattatggatggcttaaacacgctgatgctaaaaatcttctttataaaattcaaagtcttacaggtgttagatattctaattggaatggtaaaagaactaatattgctaaatattatggtaaatacgttagaataattcaagttattaattatgctaagtattttagaattaattttattagaaatggtaaagcttattatgctgatagtagagataaaactctattttattctatacatagacttaatcattttcctattaattttaaaattactaaatatgattggcgtatttatactaaaaatagaaaagaaaatattaaacctcaaatataatatattatggctaaaaataaacttaaagatgatattattagaactatatgctgtttaaatagtgatatatctaataaagatagaaacttattaattgaattattaaattctattgttgattatactaataatactgaacttgaacaaaaagttaaagttatagaacaaaagcataatgaattagttgatacagttaatgaacttaaagctaaagttgaaacatattctgataagattaatgagcttgaagaaagagttcatcaattagaaaattcaagtcaatcttaatatggctagtcttaatcaattagttagtgaatttgctcatgctgttggcaatcctaatagtattcctcttagacgtaatcttcgatatgctattcttcatggtcgtaatgaactaattcgtaaaagttatgaaaatcataaatatgttgataaaggtattcagcaacgtattcgtgtttctattattaatattcctgatggtgatttatataatagtcaaactcttgggcttcctgcgattaaacgtactaaacaagaagttccaaagccagttagacttattaataacttacctttccaatcaattagaactaccggacatactgggatagaaataccatttgcaaaagaagctagtgctaagttttatcattatcttgcaggtatgtgtaatattcctgtttatgattatattaatggttatatttatttctttagtaataataaagattggtttcaaaatataggttctattattattgaatctccatttgaaattccttatcttattcctaccgaaactgttgaaaaagctaaagatgtaaattatgaccctattgatgatgaagctaaatacgatgatgatgaatttcttattcctgaagatatgattggagctcttaaagagattgtatttaaacgtaatcttattgaagttcctcgtcaaacaaatgaaactcctattgataatcttgtaactagataa
>OEGE01000104.1
atggaagatgataaaagagttaattataagttagacgctattaataaacttattaataatcttaaacttagtatttctggtaataaagaacatgatgaacttggagaaaataatgttatagttaatcttgatgagattagtcaaaagattactgaattacatgaaatggttaaagctgaatttgatgaatttgaaaatcaacataaaagtgaatcagatgaaactcaaactcttcttaataatcgttttaataaaattgatgctaaattagatagtattaaagcttcagttgatagtatgaaaactactattggtaataaacttgatactgttaattctactattaataaagcgaatacggatatagttgctgcaattaatgctatgaaaactagtaatgatactaagaacgatgctataattgctgctcttcaaggacttgtaactaaagttaatcaaaatactaataatattaattctcttgatggtcgagttgatgctctagaacaagcttaacatgaattttaatttagtagaaatgtataatggcttgttaagatttaacaagcatatactaaatgaacttgcagaaggacttaaacatctacctaatttagatggagtatctaaaggagatagtttaattattaatgaacaaggtaatccagcttggggttctgctgcatttattcctacttttgaaaatgctgcttatggtattgaatggactaaagatgataatgatataatcagaattggtaatgctaaatttcatagagaacttcctattcaaaatagacttaaaggttgtgtctataatgaaaagaaaatcagttatttccttaatcctacgggttgggctaaacctcttgaaaatggttttattcctcctcttgatggaagtgatggcgatgttggggtaagaattccagagttttatatgtgcgttaaagatactggtactaaatatcaactttggataagtgattttaatattgatggaacatttactagagttcatccttttattataagtcataccaaaactatgactagaactagagaagatggtaaagaagaagtatttagtgcttgtattaaatccgatgatgctagatatttaggaggaaataaaaattcttctgttaatgctattaaattacaaggtagacctagaaccggtattaattacgataaagccaatgaattttgtgctaatcgcggagattggattacgatgattgattatcttgagtattgtgctttacaagctctttgttatattgagtatgctaattttgataatcaagctgcattaaatactaatttaactagtgatggatttaaacaaggtggccttggcgctggtgttacaaatttaaattgggaaagatggacagcttttaataataataatcctattgtacaaacttattggactgctgaacataatattggtaatggtagtactaatggtgaccattatgaattagaatactttaatgcagatggtagtaattttaatacttatcctgctgtttatcgtggtattctaaatttctttggagatatatgtacatttattagagatgtagtcattatcaataaagataaagattataattatgtttatattcttaaaaaaggagttaatcatgctgatgttacaaaagataatgttaatgaaaaatgttatctaattggatatcaagctaatactaataattttattactgaatttgattttcaaagaggagtttattttattcataataaagttggaagtaataaaaaagctgattataattggaaaagaggtaatgatgggcaagatacagataaaactgcttgtgtgcttcggcttggcggtcgcgctgatgactgttctctggctgactctggttactttcattcttgttgggctcggtcggattctcaggctgctgtcggcttctttaccacagttaagcttgattaaataagtccacgtggaactattgttaggagtagttggttaattaatttgttttctgtttttgcatttctcgatactactcctacaacagtttattataataatattaaaggttatatttcttaaaatgattgacatttagatacagtgcttctgcttagcagtaacgctaataacagttctaaagctagctctagtaactttaattctaattgagttcagtcagattctaatgctaatgtcggcttcttttatataattcctaaaactaatacatataaaactaatttatcatactcatactctaattagaaaatctattaaatataaaattataagactagtaaatagttatttaaatagagaaattgataaaaaagaatttaaagttagaatgtgtgcttattatggatggcttaaacacgctgatgctaaaaatcttctttataaaattcaaagtcttacaggtgttagatattctaattggaatggtaaaagaactaatattgctaaatattatgataaatacgttagagtaattcaagttattaattatgctaagtattttagaattaattttattagaaatggtaaagcttattatgctgatagtagagataaaactctattttattctatacatagacttaatcattttcctattaattttaaaattactaaatatgattggcgtatttatgttaaaaatagaaaagaaaatgtcaaacctcaaacataatatattatgactaaagataaacttaaagatgatattattagaattatatattttttaaatagtgatatatctaataaagatagagaacttctaattaaattgtttaattctattatagattatactaataatactgaacttgaacaaaaagttaaagttatagaacaaaagcataatgaattagttgatacagttaatgaacttaaagctaaagttgaaacatattttgataagattaatgagcttgaagaaagagttcatcaattagaaaatgcaagtcaatcttaatatggctagtcttaatcaattagttagtgaatttgctcatgctgttggcaatcctaatagtattcctcttagacgtaatcttcgatatgctattcttcatggtcgtaatgaactaattcgtaaaagttatgaaaatcataaatatgttgataaaggtctgcaacaacgtattcgtgtttctattattaatgttcctgatggtgacttatataatagtcaaactcttgggcttcctgcaattaaacgtactaaacaagaagttccaaagccagttagacttattaataacttacctttccaatcaattagaactaccggacatactgggatagaaataccatttgcaaaagaagctagtgctaagttttatcattatcttgcaggtatgtgtaatcttcctgtttatgattatattaatggttatatttatttctttagtaataataaagattggtttcaaaatataggttctattattattgaatctacttttgaagttccttatcttgttcctaccgaaactgttgaaaaagctaaagatgtaaattatgaccctattgatgatgaagctaaatacgatgatgatgaatttcttattcctgaagatatgattggaactcttaaagagattgtatttaaacgtaatcttattgaagttcctcgtcaaacaaatgaaactcctattgataattttgtaactagataa
>ODVR01000106.1
atggaagatgataaaagagttaattataagttagacgctattaataaacttattaataatcttaaacttagtatttctggtaataaagaacatgatgaacttggagaaaataatgttatagttaatcttgatgagattagtcaaaagattactgaattacatgaaatggttaaagctgaatttgatgaatttgaaaatcaacataaaagtgaatcagatgaaactcaaactcttcttaataatcgttttaataaaattgatgctaaattagatagtattaaagcttcagttgatagtatgaaaactactattggtaataaacttgatactgttaattctactattaataaagcgaatacggatatagttgctgcaattaatgctatgaaaactagtaatgatactaagaacgatgctataattgctgctcttcaaggacttgtaactaaagttaatcaaaatactaataatattaattctcttgatggtcgagttgatgctctagaacaagcttaacatgaattttaatttagtagaaatgtataatggcttgttaagatttaacaagcatatactaaatgaacttgcagaaggacttaaacatctacctaatttagatggagtatctaaaggagatagtttaattattaatgaacaaggtaatccagcttggggttctgctgcatttattcctacttttgaaaatgctgcttatggtattgaatggactaaagatgataatgatataatcagaattggtaatgctaaatttcatagagaacttcctattcaaaatagacttaaaggttgtgtctataatgaaaagaaaatcagttatttccttaatcctacgggttgggctaaacctcttgaaaatggttttattcctcctcttgatggaagtgatggcgatgttggggtaagaattccagagttttatatgtgcgttaaagatactggtactaaatatcaactttggataagtgattttaatattgatggaacatttactagagttcatccttttattataagtcataccaaaactatgactagaactagagaagatggtaaagaagaagtatttagtgcttgtattaaatccgatgatgctagatatttaggaggaaataaaaattcttctgttaatgctattaaattacaaggtagacctagaaccggtattaattacgataaagccaatgaattttgtgctaatcgcggagattggattacgatgattgattatcttgagtattgtgctttacaagctctttgttatattgagtatgctaattttgataatcaagctgcattaaatactaatttaactagtgatggatttaaacaaggtggccttggcgctggtgttacaaatttaaattgggaaagatggacagcttttaataataataatcctattgtacaaacttattggactgctgaacataatattggtaatggtagtactaatggtgaccattatgaattagaatactttaatgcagatggtagtaattttaatacttatcctgctgtttatcgtggtattctaaatttctttggagatatatgtacatttattagagatgtagtcattatcaataaagataaagattataattatgtttatattcttaaaaaaggagttaatcatgctgatgttacaaaagataatgttaatgaaaaatgttatctaattggatatcaagctaatactaataattttattactgaatttgattttcaaagaggagtttattttattcataataaagttggaagtaataaaaaagctgattataattggaaaagaggtaatgatgggcaagatacagataaaactgcttgtgtgcttcggcttggcagtcgcgctgatgactgttctctggctggctctggttactttcattcttgttgggttcggtcggattctcaggctgctgtcggcttctttaccacagttaagcttgattaaataagtccacgtggaactattgttaggagtagttggttaattaatttgttttctgtttttgcatttctcgatactactcctacaacagtttattataataatattaaaggttatatttcttaaaatgattgacatttagatacagtgcttctgcttagcagtaacgctaataacagttctaaagctagctctagtaactttaattctaattgagttcagtcagattctaatgctaatgtcggcttcttttatataattcctaaaactaatacatataaaactaatttatcatactcatactctaattagaaaatctattaaatataaaattataagactagtaaatagttatttaaatagagaaattgataaaaaagaatttaaagttagaatgtgtgcttattatggatggcttaaacacgctgatgctaaaaatcttctttataaaattcaaagtcttacaggtgttagatattctaattggaatggtaaaagaactaatattgctaaatattatgataaatacgttagagtaattcaagttattaattatgctaagtattttagaattaattttattagaaatggtaaagcttattatgctgatagtagagataaaactctattttattctatacatagacttaatcattttcctattaattttaaaattactaaatatgattggcgtatttatgttaaaaatagaaaagaaaatgtcaaacctcaaacataatatattatgactaaagataaacttaaagatgatattattagaattatatattttttaaatagtgatatatctaataaagatagagaacttctaattaaattgtttaattctattatagattatactaataatactgaacttgaacaaaaagttaaagttatagaacaaaagcataatgaattagttgatacagttaatgaacttaaagctaaagttgaaacatattttgataagattaatgagcttgaagaaagagttcatcaattagaaaatgcaagtcaatcttaatatggctagtcttaatcaattagttagtgaatttgctcatgctgttggcaatcctaatagtattcctcttagacgtaatcttcgatatgctattcttcatggtcgtaatgaactaattcgtaaaagttatgaaaatcataaatatgttgataaaggtctgcaacaacgtattcgtgtttctattattaatgttcctgatggtgacttatataatagtcaaactcttgggcttcctgcaattaaacgtactaaacaagaagttccaaagccagttagacttattaataacttacctttccaatcaattagaactaccggacatactgggatagaaataccatttgcaaaagaagctagtgctaagttttatcattatcttgcaggtatgtgtaatcttcctgtttatgattatattaatggttatatttatttctttagtaataataaagattggtttcaaaatataggttctattattattgaatctacttttgaagttccttatcttgttcctaccgaaactgttgaaaaagctaaagatgtaaattatgaccctattgatgatgaagctaaatacgatgatgatgaatttcttattcctgaagatatgattggaactcttaaagagattgtatttaaacgtaatcttattgaagttcctcgtcaaacaaatgaaactcctattgataattttgtaactagataa
>ODHP01000097.1
atggaagatgataaaagagttaattataagttagatgctattaataaacttattaataatcttaaacttagtatttctggtaataaagaacatgatgagcttggagagaataatgttatagttaatcttgatgagattagtcaaaagattactgaattacatgaaatggttaaagctgaatttgatgagtttgaaaatcaacataaaagtgaatcagatgaaactcaaactcttcttaataatcgttttgataaaattgatgctaaattagatagtattaaagctgctgttgatagtatgaaaactactattggtaataaacttgatactgttaattctactattaataaagcaaatacagatatagttgctgcgattaatgctatgaaagctagtaatgatactaaaaacgatgctataattgctgctcttcaaggacttgtaactaaagttaatcaaaatactaataatattaattctcttaacggtcgagttgatgctctagaacaagcttaacatgaattttaatttagtagagatgtataatggcttgttaagatttaacaagcatatactaaatgaacttgcagaaggacttaaacatctacctaatttagatggagtatctaaaggagatagtttaattattaatgaacaaggtaatccagcttggggttctgctgcatttattcctacttttgaaaatgctgcttatggtattgaatggactaaagatgataatgatataatcagaattggtaatgctaaatttcatagagaacttcctattcaaaatagacttaaaggttgtgtctataatgaaaagaaaataagttatttccttaatcctacgggttgggctaaacctcttgaaaatggttttattcctcctcttgatggaagtgatggcgatgttggggtaagcattccagagttttatatgtgcgttaaagatactggtactaaatatcaactttggataagtgattttaatattgatggaacatttactagagttcatccttttattataagtcataccaaaactatgactagaactagagaagatggtaaagaagaagtatttagtgcttgtattaaacccgatgatgctagatatttaggaggaaataaaaattcttctgttaatgctattaaattacaaggtagacctagaaccggtattaattacgataaagccaatgaattttgtgctaatcgcggagattggattacgatgattgattatcttgagtattgtgctttacaagctctttgttatattgagtatgctaattttgataatcaagctgcattaaatactaatttaactagtgatggatttaaacaaggtggtcttggcgctggtgttacaaatttaaattgggaaagatggacagcttttaatggtaataatcctattgtacaaacttattggactgctgaacataatattggtaatggtagtactaatggtgaccattatgaattaggaaattataatgcagatggaagtaatttaagtacttatcctgctatttatcgtggtattctaaatttctttggagatatatggacatttattagagatgtagtcattatcaataaagataaagattataattatgtttatattcttaaaaaaggagttaatcacgctgatgttacaaaagataatgttaatgaaaaatgttatctaattggatgtcaagctaatactaataattttattactgaatttgattttcaaagaggagtttattttattcctaataaagttggaagtaataaaaaagctgattataattggaaaagaggtaatgatgggcaagatacagataaagctgctcgtgtgcttctgcttggcggtagcgctgatgatagttcttgggctggctctggtgacttttattctgattgggatcggtcggattatagtgctgatgtcggcttctttactacagttaaacttgattaaataagtccacgtggaactgttgttaggagtagttggttaattaatttgttttctgtttttgcatttctcgatactactcctgcaacagtttattataataatgtttaaggttatatttcttagaatgattgacatttagatacagtgcttctgcttagcagtaacgctaataatagttctaaagctagctctagtaactttaattctaattgagttcagtcagattctaatgctaatgtcggcttcttttatataattcctaaaactaatgaatataagattaatataaatattattttgggaagtataaccttacctcttggtaaaagataacgttatttagaaactaaaagtgttggtagtgatattcacgaaggctcttatataaattatataaatatgaaaagatatagtggtttacatgataaactatgtactattgaaaatattgaagttgctgatgataatgcaagaaagaataagaataagaaatatggcattaataaacatgataaaaatagacaatatgaaaatgaagatttagtagataaactatttaatcttaaatataaaacttctaaatatagtctatataaaatatatgaaccaaaagaacgtattatttatagattaccttattatccagataggattgctcatcatgctataatgaatgttgtaaaagatatttggacaaaaagttttattcataatacatatagttgtattgaaggtagaggtattcatctttgtgcaagcaatcttaaaagagatttaagaaaatatcctaataaaactacatattgtcttaaattagatattaaaaaattctatcctagtattcctcatgatggtcttaaagaatgtattagaaagaaaattaaagataaagattttctaattattcttgatgaaattattgattctactgatagtgttcgtaatacttcttctaaattaactggaaaaaatggtattggagttcctattggtaattatctatctcaatattttgctaatctttatcttagtgaacttgaccatttatgtaaagaagaacttaaatgtaagttttattatcgttatgcagatgatatagttatattaagtaatgataaagattttcttcataaagttcttatttatattaagttatatgttaatactattggattaaaggttaaagataattatcaaatatatcctgttgatagtagaggaataaattttgttggttatgtattttatcatactcatactcttattagaaaatctattaaatataaaattataagactagtaaatagttatttaaatagagaaattgataaaaaagaatttaaagttagaatgtgtgcttattatggatggcttaaacacgctaatgctaaaaatcttctttataaaattcaaagtcttacaggtgttagatattctaattggaatggcaaaagaactaatattgctaaatattacaggtgttagatattctaattggaatggcaaaagaactaatattgctaaatattatggtaaatacgttagaataattcaagttattaattatgctaagtattttagaattaattttattagaaatggtaaagcttattatgctgatagtagagataaaactctattttattctatacatagacttaatcattttcctattaattttaaaattactaaatatgattggcgtatttatgttaaaaatagaaaagaaaatgtcaaacctcaaacataatatattatgactaaagataaacttaaagatgatattattagaactatatgttgtttaaatagtgatatatctaataaagatagagaacttctaattaaattgtttaattctattatagattatactaataatactgaacttgaacaaaaagttaaagttatagaacaaaagcataatgaattagttgatacagttaatgaacttaaagctaaagttgaaacatattctgataagattaatgagcttgaagaaagagttcatcaattagaaaatgcaagtcaatcttaatatggctagtcttaatcaattagttagtgaatttgctcatgctgttggcaatcctaatagtattcctcttagacgtaatcttcgatatgctattcttcatggtcgtaatgaactaattcgtaaaagttatgaaaatcataaatatgttgataaaggtttgcaacaacgtattcgtgtttctattattaatgttcctgatggtgacctatataatagtcaaactcttgggcttcctgcaattaaacgtactaaacaagaagttccaaagccagttagacttattaataacttacctttccaatcaattagaactaccggacattctgggatag
>ODUN01000173.1
atggaaaatgataaaagagttaattataagttagatgctattaataaacttattaataatcttaaacttagtatttctggtaataaagaacatgatgaacttggagaaaataatgttatagttaatcttgatgagattagtcaaaagattactgaattacatgaaatggttaaagctgaatttgatgagtttgaaaatcaacataaaagtgaatcagatgaaactcaaactcttcttaataatcgttttgataaaattgatgctaaattagatagtattaaagctgctgttgatagtatgaaaactactattagtggtaaacttgatactgttaattctactattaataaagcgaatacagatatagttgctgcaattaatgctatgaaaactagtaatgatactaaaaacgatactataattactgctcttcaaggacttgtaactcaagttaatcgaaatactagtaatattaattctcttgatggtcgagttgatgctctagaacaagcttaacatgaattttaatttagtagaaatgtataatggcttgttaagatttaacaagcatatactaaatgaacttgcagaaggacttaaacatctacctaatttagatggagtatctaaaggagatagtttaattattaatgaacaaggtaatccagcttggggttctactgcatttattcctacttttgaaaatgctgcttatggtattgaatggactaaatatgacaataatataatcagaattggtaatgctaaatttcatagagaacttcctattcaaaatagacttaaaggttgtgtctataatgaaaagaaaatcagttattttcttaatcctacgggttgggctaaacctcttgaaaatggttttattcctcctcttgatggaagtgatggcgatgttggggtaagagttccagagttttatatgtgtgttaaagatactggtactaaatatcaactttggataagcgattttaatattgatggaacatttactagagttcatccttttattataagtcatactaaaactatgactagaactagagaagatggtaaagaagaagtatttagtgcttgtattaaacatgatgatactagatatttaggtggaaataaaaattcttctgttgttgctactaaattacaaggtagacctagaactggaattagttatgatgaagctaatgaattttgtgctaatcgtggcgattggattacaatgattgattatcttgaatattgtgctttacaagctctttgttatattgagtatgctaattttgataatcaagctgcattaaatactaatttaactagtgatggatttaaacaaggaggacttggtgctggtgttactaatttaaatttggaaaaatggatagcttttaatgataataatcctattgtacaaacttattggactgctgaacataatattggtaatggtagtacaaatggtgaccattatgaactaggaaattataatacagatggtagtaatcttaatacttatcctgctgtttatcgaggtattctaaatttctttggtgatatatggacatttattagagatgtagttattataaatcgtaatgcaaattataatagtgtttatattcttaaaaaaggtgttaatcatgctgatgttacaaaagataatattcaagataaatgttattttataggtgaccaagttaatactaataattttattactgaatttgattttagatttggtccttattttgttcctaataaagttggaactaataaaaaagctgattataattggataaaagataataatggacaagatacagataaagctgttcgtgtgcttctgcttggcggtcgcgctaatgatggttcttcggctggctctggttactttcattctagttgggttcggtcggattcttatgctggtgtcggcttctttaccacagttaagcttgattaaataagtccacgtggaactgttgctaagagtagttggttaattaatttgttttctgtttttgtatttctcgatactactcctgcaacagtttattataataatattaaaggttatatttcttaagatgattgacatttagatacagtgcttctgcttagcagtatgatgatatagttattctaagtgatgataaagattttcttcataaagttcttatttatattaagttatatgttcatactattggattgaaagttaaagataattatcaaatatatcctgttgatagtagaggaataaattttgttggttatgtattttatcatactcatactctaattagaaaatctattaaatataaaattataagactagtaaatagttatttaaatagagaaattaataaaaaagaatttaaagttagaatgtgtgcttattatggatggcttaaacacgctaatgctaaaaatcttctttataaaattcaaagtcttacaggtgttagatattctaattggaatggtaaaagaactaatattgctaaatattatggtaaatacgttagaataattcaagttattaattatgctaagtattttagaattaattttattagaaatggcaaagcttattatgctgatagtagagataaaactctattttattctatacatagacttaatcattttcctattaattttaaaattactaaatatgattggcgtatttatactaaaaatagaaaagaaaatattaaacctcaaatataatatattatggctaaaaataaacttaaagatgatattattagaactatatgctttttaaatagtgatatatctaataaagatagaaatttattaattgaattattaaattctattgttgattatactaataatactgaacttgaacaaaaagttaaagttatagaacaaaagcataacgaattagctgaaacagttaatgaacttaaaactaaagttgaaacatattctaataagattaatgaacttgaacaaagagttcatcaattagaaaacgcaagtcaatcttaatatggctagtcttaatcaattagttagtgaatttgctcatgctgttggcaatcctaatagtattcctcttagacgtaatcttcgatatgctattcttcatggtcgtaatgaactaattcgtaaaagttatgaaaatcataaatatgttgataaaggtttgcaacaacgtattcgtgtttctattattaatgttcctgatggtgacttatataatagtcaaactcttgggcttcctgcaattaaacgtactaaacaagaagttccaaagccagttagacttattaataacttacctttccaatcaattagaactaccggacatactgggatagaaataccatttgcaaaagaagctagtgctaagttttatcattatcttgcaggtatgtgtaatcttcctgtttatgattatattaatggttatatttatttctttagtaataataaagattggtttcaaaatataggttctattattattgaatctccatttgaaattccttatcttattcctaccgaaactgttgaaaaagctaaagatgtaaattatgaccctattgatgatgaagctaaatacgatgatgatgaatttcttattcctgaagatatgattggagctcttaaagagattgtatttaaacgtaatcttgttgaagttcctcgtcaaacaaatgaaactcctattgataattttgtaactagataa
>ODHH01000220.1
atggaagatgataaaagagttaattataagttagacgctattaataaacttattaataatcttaaacttagtatttctggtaataaagaacatgatgaacttggagaaaataatgttatagttaatcttgatgagattagtcaaaagattactgaattacataaaatggttaaagctgaatttgatgaatttgaaaatcaacataaaagtgaatcagatgaaactcaaactcttcttaataatcgttttgataaaattgatgctaaattagatagtattaaagcttcagttgatagtatgaaaactactattggtaataaacttgatactgttaattctactattaatcaagcaaatacaaatatagttgctgcaattaatgctatgaaatttagtaatgatactaaaaacaatgctataattattgctcttcaaggacttgtaactaaagttaatcaaaatactaataatattaattctcttgatggtcgagttgatgctctagaacaagattaacatgaattttaatttagtagaaatgtataatggcttgttaagatttaacaagcatatactaaatgaacttgcagaaggacttaaacatctacctaatttagatggagtatctaaaggagatagtttaattattaatgaacaaggtaatccagcttggggttctgctgcatttagccctacttttgaaaatgctgcttatggtattgaatggactaaagatgataatgatataatcagaattggtaatgctaaatttcatagagaacttcctattcaaaatagacttaaaggttgtgtctataatgaaaagaaaatcagttatttccttaatcctacgggttgggctaaacctcttgaaaatggttttattcctcctcttgatggaagtgatggcgatattggggtaagaattccagagttttatatgtgcgttaaagatactggtactaaatatcaactttggataagtgattttaatattgatggaacatttactagagttcatccttttattataagtcataccaaaactatgactagaactagagaagatggtaaagaagaagtatttagtgcttgtattaaacccgatgatgctagatatttaggaggagataaaaattcttctgttaatgctattaaattacaaggtagacctagaaccggtattaattacgataaagccaatgaattttgtgctaatcgcggagattggattacgatgattgattatcttgagtattgtgctttacaagctctttgttatattgagtatgctaattttgataatcaagctgcattaaatactaatttaactagtgatggatttaaacaaggtggtcttggccctggtgttacaaatttaaatttggaaagatggacagcttttaatggtaataatcctattgtacaaacttattggactgctgaacataatattggtaatggtagtactaatggtgaccattatgaattagaatactttaatgcagatggaagtaatttaagtacttatcctactgtttatcgtggtattctaaatttctttggtgatatatggacatttattagagatgtagctattataaatcgtaacgcaaattataatagcgtttatcttcttaaaaaaggtgttaatcattctgatattacaatagataatattcaagataaatgttattttataggtgaccaagctaatactaataattatattactgaatttgattttagattcggtccttattttgttcctaataaaattggaactaataaaaaagctgattataattggataagaggtagtgatggacaagatacagacaaagttattcgggtgcttcggcttggcggtcgcgctattaacggttctggggctggctctggtcactttgcttctaattgggttcggtcggagcctgctgcttggattggcttctttaccacagttaagcttgattaaataagtccacgtggaactgttgttaggagtagttggttaattaatttgttttctgtttttgcatttctcgatactactcctacaacagtttattataataatattaaaggttatatttcttaaaatgattgacatttagatacagtgcttctgcttagcagtatatcctaataaaactacatattgtcttaaattagatattaaaaaattctatcctagtattcctcatgatggtcttaaagaatgtattagaaagaaaattaaagataaagattttctaattattcttgatgaaattattgattctactgatagtgttcgtaatacttcttctaaattaactggaaaaaatggtattggagttcctattggtaattatctatctcaatattttgctaatctttatcttagtgaacttgaccatttatgtaaagaagaacttaaatgtaagttttattatcgttatgcagatgatatagttatattaagttatatgttaatactattggattaaaggttaaagataattatcaaatatatcctgttgatagtagaggaataaattttgttggttatgtattttatcatactcatactcttattagaaaatctattaaatataaaattataagactagtaaatagttatttaaatagagaaattgataaaaaagaatttaaagttagaatgtgtgcttattatggatggcttaaacacgctgatgctaaaaatcttctttataaaattcaaagtcttacaggtgttagatattctaattggaatggtaaaagaactaatattgctaaatattatgataaatacgttagagtaattcaagttattaattatgctaagtattttagaattaattttattagaaatggtaaagcttattatgctgatagtagagataaaactctattttattctatacatagacttaatcattttcctattaattttaaaattactaaatatgattggcgtatttatactaaaaatagaaaagaaaatattaaacctcaaacataatatattatgactaaagataaacttaaagatgatattattagaactatatgctgtttaaatagtgatatatctaataaagatagaaacttattaattgaattattaaagtctattgttgattatactaataatactgaacttgaacaaaaagttaaagttatagaacaaaagcataatgaattagttgatacaattaatgaacttaaaactaaagttgaaacatattctaataagattaataaacttgaacaaagagttcatcaattagaaaatgcaagtcaatcttaacatggctagtcttaatcaattagttagtgaatttgctcatgctgttggcaatcctaatagtattcctcttagacgtaatcttcgatatgctattcttcatggtcgtaatgaactaattcgtaaaagttatgaaaatcacgaatatgttgataaaggtttgcaacaacgtattcgtgtttctattattaatgttcctgatggtgacctatataatagtcaaactcttgggcttcctgcaattaaacgtactaaacaagaagttccaaagccagttagacttattaataacttacctttccaatcaattagaactaccggacattctgggatagaaataccatttgcaaaagaagctagtgctaagttttatcattatcttgcaggtatgtgtaatcttcctgtttatgattatattaatggttacatttatttctttagtaataataaagattggtttcaaaatataggttctattattattgaatctccatttgaaattccttatcttgttcctaccgaaactgttgaaaaagctaaagatgtaaattatgatcctattgatgatgaagctaaatacgatgatgatgaatttcttattcctgaagatatgattggatctcttaaagagattgtatttaaacgtaatcttattgaagttcctcgtcaaacaaatgaaactcctattgataattttgtaactagataa
>ODWX01000053.1
atggaaaatgataaaagagttaattataagttagatgctattaataaacttattaataatcttaaacttagtatttctggtaataaagaacatgatgaacttggagaaaataatgttatagttaatcttgatgagattagtcaaaagattactgaattacatgaaatggttaaagctgaatttgatgagtttgaaaatcaacataaaagtgaatcagatgaaactcaaactcttcttaataatcgttttgataaaattgatgctaaattagatagtattaaagctgctgttgatagtatgaaaactactattagtggtaaacttgatactgttaattctactattaataaagcgaatacagatatagttgctgcaattaatgctatgaaaactagtaatgatactaaaaacgatactataattactgctcttcaaggacttgtaactcaagttaatcgaaatactagtaatattaattctcttgatggtcgagttgatgctctagaacaagcttaacatgaattttaatttagtagaaatgtataatggcttgttaagatttaacaagcatatactaaatgaacttgcagaaggacttaaacatctacctaatttagatggagtatctaaaggagatagtttaattattaatgaacaaggtaatccagcttggggttctactgcatttattcctacttttgaaaatgctgcttatggtattgaatggactaaatatgacaataatataatcagaattggtaatgctaaatttcatagagaacttcctattcaaaatagacttaaaggttgtgtctataatgaaaagaaaatcagttattttcttaatcctacgggttgggctaaacctcttgaaaatggttttattcctcctcttgatggaagtgatggcgatgttggggtaagagttccagagttttatatgtgtgttaaagatactggtactaaatatcaactttggataagcgattttaatattgatggaacatttactagagttcatccttttattataagtcatactaaaactatgactagaactagagaagatggtaaagaagaagtatttagtgcttgtattaaacatgatgatactagatatttaggtggaaataaaaattcttctgttgttgctactaaattacaaggtagacctagaactggaattagttatgatgaagctaatgaattttgtgctaatcgtggcgattggattacaatgattgattatcttgaatattgtgctttacaagctctttgttatattgagtatgctaattttgataatcaagctgcattaaatactaatttaactagtgatggatttaaacaaggaggacttggtgctggtgttactaatttaaatttggaaaaatggatggcttttaatggtaataatcctattgtacaaacttattggactgctgaacataatattggtaatggtagtacaaatggtgaccattatgaactaggaaattataatacagatggtagtaatcttaatacttatcctgctgtttatcgaggtattctaaatttctttggtgatatatggacatttattagagatgtagttattataaatcgtaatgcaaattataatagtgtttatattcttaaaaaaggtgttaatcatgctgatgttacaaaagataatattcaagataaatgttattttataggtgaccaagttaatactaataattttattactgaatttgattttagatttggtccttattttgttcctaataaaattggaactaataaaaaagctgattataattggataaaaggtaataatggacaagatacagataaagctgttcgtgtgcttctgcttggcggtctcgctaatgatagttcttcggctggctctggttactttcattctagttgggttcggtcggattcttatgctggtgtcggcttctttaccacagttaagcttgattaaataagtccacgtggaactgttgctaagagtagttggttaattaatttgttttctgtttttgtatttctcgatactactcctgcaacagtttattataataatattaaaggttatatttcttaagatgattgacatttagatacagtgcttctgcttagcagtatgatgatatagttattctaagtgatgataaagattttcttcataaagttcttatttatattaagttatatgttcatactattggattgaaagttaaagataattatcaaatatatcctgttgatagtagaggaataaattttgttggttatgtattttatcatactcatactctaattagaaaatctattaaatataaaattataagactagtaaatagttatttaaatagagaaattaataaaaaagaatttaaagttagaatgtgtgcttattatggatggcttaaacacgctaatgctaaaaatcttctttataaaattcaaagtcttacaggtgttagatattctaattggaatggtaaaagaactaatattgctaaatattatggtaaatacgttagaataattcaagttattaattatgctaagtattttagaattaattttattagaaatggcaaagcttattatgctgatagtagagataaaactctattttattctatacatagacttaatcattttcctattaattttaaaattactaaatatgattggcgtatttatactaaaaatagaaaagaaaatattaaacctcaaatataatatattatggctaaaaataaacttaaagatgatattattagaactatatgctttttaaatagtgatatatctaataaagatagaaatttattaattgaattattaaattctattgttgattatactaataatactgaacttgaacaaaaagttaaagttatagaacaaaagcataacgaattagctgaaacagttaatgaacttaaaactaaagttgaaacatattctaataagattaatgaacttgaacaaagagttcatcaattagaaaacgcaagtcaatcttaatatggctagtcttaatcaattagttagtgaatttgctcatgctgttggcaatcctaatagtattcctcttagacgtaatcttcgatatgctattcttcatggtcgtaatgaactaattcgtaaaagttatgaaaatcataaatatgttgataaaggtttgcaacaacgtattcgtgtttctattattaatgttcctgatggtgacttatataatagtcaaactcttgggcttcctgcaattaaacgtactaaacaagaagttccaaagccagttagacttattaataacttacctttccaatcaattagaactaccggacatactgggatagaaataccatttgcaaaagaagctagtgctaagttttatcattatcttgcaggtatgtgtaatcttcctgtttatgattatattaatggttatatttatttctttagtaataataaagattggtttcaaaatataggttctattattattgaatctccatttgaaattccttatcttattcctaccgaaactgttgaaaaagctaaagatgtaaattatgaccctattgatgatgaagctaaatacgatgatgatgaatttcttattcctgaagatatgattggagctcttaaagagattgtatttaaacgtaatcttgttgaagttcctcgtcaaacaaatgaaactcctattgataattttgtaactagataa
>ODVY01000540.1
atggaagatgataaaagagttaattataagttagacgctattaataaacttattaataatcttaaacttagtatttcaggtaataaagagcatgatgagcttggagaaaataatgttatagttaatcttgatgagattagtcaaaagattactgaattacatgaaatggttaaagctgaatttgatgaatttgaaaatcaacataaaagtgaatcagatgaaactcaaactcttcttaataatcgttttgataaaattgatgctaaattagatagtattaaagcttcagttgatagtatgaaaactactattggtaataaacttgatactgttaattctactattaatcaagcaaatacagatatagttgctgcaattaatgctatgaaatctagtaatgatactaaaaacgatgctataattactgctcttcaaggacttgtaactaaagttaatcaaaatactaataatattaattctcttgatggtcgagttgatgctctagaacaagcttaacatgaattttaatttagtagaaatgtataatggcttgttaagatttaacaagcatatactaaatgaacttgcagaaggacttaaacatctacctaatttagatggagtatctaaaggagatagtttaattattaatgaacaaggtaatccagcttggggttctgctgcatttattcctacttttgaaaatgctgcttatggtattgaatggactaaagatgataatgatataatcagaattggtaatgctaaatttcatagagaacttcctattcaaaatagacttaaaggttgtgtctataatgaaaagaaaataagttatttccttaatcctacgggttggactaaacctcttgaaaatggttttattcctcctcttgatggaagtgatggcgatgttggggtaagaattccagagttttatatgtgcgttaaagatactggtactaaatatcaactttggataagtgattttaatattgatggaacatttactagagttcatccttttattataagtcataccaaaactatgactagaactagagaagatggtaaagaagaagtatttagtgcttgtattaaacctgatgatactagatatttaggtggaaataaaaattcttctgttgctgctactaaattacaaggtagacctagaactggaattagttatgataaagctaatgaattttgtgctaatcgtggcgattggattacaatgattgattatcttgaatattgtgctttacaagctctttgttatattgagtatgctaattttgataatcaagctgcattaaatactaatttaactagtgatggatttaaacaaggtggtcttggcactggtgttacaaatttagattggcaaagatggacagcttttaatgataataatcctattgtacaaacttattggactgctgaacataatattggtaatggtagtactaatggtgatcattatgaattagaatactttaatgcagatggaagtaatttaagtacttatcctactgtttatcgtggtattctaaatttctttggtgatatatggacacttattagagatgtagctattataaatcgtaacgcaaattataatagcgtttatcttcttaaaaaaggtgttaatcattctgatattacaatagataatattcaagataaatgttattttataggtgaccaagctaatactagtaattttattactgaatttgattttagattcggtccttattttgttcctaataaaattggaactaataaaaaagctgattataattggataagaggtagtgatggacaagatacagacaaagttattcgggtgcttctgcgtggcggtgacgctagttgcggttctgaggctggctctggtctcttttcttctgattgggttcggtcggcttctgctgctaatatcggcttctttaccacagttaagcttgattaaataagtccacgtggaactgttgttaggagtagttggttaattaatttgttttctgtttttgcatttctcgatactactcctacaacagtttattataataatattaaacgtattatttatagacttccttattatcctgatagaattgctcatcatgctataatgaatgttgtaaaagatatttggacaaaaagttttattcataatacatatagttgtattgaaggtagaggtattcatctttgtgcaaataatcttaaaagagatttaagaaaatattataatgaaactaaatattgtcttaaattagatattaggaaattttatcctagtattcctcatgatggtcttaagaaatgtattagaaagaagattaaagataaagattttttaatgattcttgatgaaattattgattctactgataatgttcgtgatgtttcttctaaattaactaataaaattggaattgaagttcctattggtaattatttatctcaatactttgctaatctttatcttagcgaacttgaccatttatgtaaagaagaacttaaatgtaaattctattatcgttatgctgatgatatagttattctaagcgatgataaaaattttcttcataaagttcttatttatattaagttatatgttaatactattggattgaaagttaaagataattatcaaatatatcctgttgatagtagaggaattaattttgttggttatgtattttatcatactcatactctaattagaaaatctattaaatataaaattataagactagtaaatagttatttaaatagagaaattgataaaaaagaatttaaagttagaatgtgtgcttattatggatggcttaaacacgctgatgctaaaaatcttctttataaaattcaaagtcttacaggtgttagatattctaattggaatggtaaaagaactaatattgctaaatattatgataaatacgttagagtaattcaagttattaattatgctaagtattttagaattaattttattagaaatggtaaagcttattatgctgatagtagagataaaactctattttattctatacatagacttaatcattttcctattaattttaaaattactaaatatgattggcgtatttatactaaaaatagaaaagaaaatattaaacctcaaacataatatattatgactaaagataaacttaaagatgatattattagaattatatattttttaaatagtgatatatctaataaagatagagaacttctaattaaattgtttaattctattatagattatactaataatactgaacttgaacaaaaagttaaagttatagaacaaaagcataatgaattagttgatacagttaatgaacttaaagctaaagttgaaacatattttgataagattaatgagcttgaagaaagagttcatcaattagaaaatgcaagtcaatcttaatatggctagtcttaatcaattagttagtgaatttgctcatgctgttggcaatcctaatagtattcctcttagacgtaatcttcgatatgctattcttcatggtcgtaatgaactaattcgtaaaagttatgaaaatcataaatatgttgataaaggtttgcaacaacgtattcgtgtttctattattaatgttcctgatggtgacctatataatagtcaaactcttgggcttcctgcaattaaacgtactaaacaagaagttccaaagccagttagacttattaataacttacctttccaatcaattagaactaccggacatactgggatagaaataccatttgcaaaagaagctagtgctaagttttatcattatcttgcaggtatgtgtaatcttcctgtttatgattatattaatggttatatttatttctttagtaataataaagattggtttcaaaatataggttctattattattgaatctccatttgaaattccttatcttgttcctaccgaaactgttgaaaaagctaaagatgtaaattatgaccctattgatgatgaagctaaatacgatgatgatgaatttcttattcctgaagatatgattggagctcttaaagagattgtatttaaacgtaatcttattgaagttcctcgtcaaacaaatgaaactcctattgataatcttgtaactagataa
>ODJZ01000120.1
atggaagatgataaaagagttaattataagttagacgctattaataaacttattaataatcttaaacttagtatttctggtaataaagaacatgatgaacttggagaaaataatattatagttaatcttgatgagattagtcaaaagattactgaattacataaaatggttaaagctgaatttgatgagtttgaaaatcaacataaaagtgaatcagatgaaactcaaactcttcttaataatcgttttgataaaattgatgctaaattagatagtattaaagctgctgttgatagtatgaaaactactattggtaataaacttgatactgttaattctactattggtaataaacttgatactgttaattttactattaataaagcaaatacagatatagttgctgcaattaatgctatgaaatctagtaatgatactaaaaacaatgctataattgctgctcttcaaggacttgtaactcaagttaatcgaaatactagtaatattaattctcttgacggtcgagttgatgctctagaacaatattaacatggattttaatttagtagagatgtataatggcttgttaagatttaacaagcatatactaaatgaacttgcagaaggacttaaacatctacctaatttagatggagtatctaaaggagatagtttaattattaatgaacaaggtaatccagcttggggttctgctgcatttattcctacttttgaaaatgctgcgtatggtattgaatggactaaagatgacaatgatataatcagaattggtaatgctaaatttcatagagaacttcctattcaaaatagacttaaaggttgtgtctataatgaaaagaaaatcagttattttcttaatcctacgggttgggctaaacctcttgaaaatggttttattcctcctcttgatggaagtgatggcgatgttggggtaagagttccagaattttatatgtgtgttaaagatactggtactaaatatcaactttggataagcgattttaatattgatggaacatttactagagttcatccttttattataagtcataccaaaactatgactagaactagagaagatggtaaagaagaagtatttagtgcttgtattaaacccaatgatgctagatatttaggaggagataaaaattcttctgtcaatgctattaaattacaaggtagacctagaaccggtattaattacaatgaagccaatgaattttgtgctaatcgcggagattggattacgataattgattatcttgagtattgtgctttacaagctctttgttatattgagtatgctaattttgataatcaagctgcattaaatactaatttaactagtgatggatttaaacaaggtggtcttggcgctggtgttacaaatttaagttgggaaagatggacagcttttaatagtaataatcctattgtacaaacttattggactgctgaacataatattggtaatggtagtactaatggtgaccattatgaattaggatactttaatgcagatggaagtaatttaagtacttatcctactgtttatcgtggtattctaaatttctttggagatatatggacatttattagagatgtaatcattatcaataaagataaagattataattatgtttatattcttaaaaaaggagttaatcacgctgatgttacaaaagataatgttaatgaaaaatgttatctaattggatgtcaagctaatactaataattttattactgaatttgattttcaaagaggagtttattttattcctaataaaattggaagtaataaaaaagctgattataattggaaaagaagtaatgatgggcaagatacagataaatctgctcgtgtgcttcggcttggaggtgatgctcataacgattttggggctggctctggtggctttgattcttcttggggtcggtcgggttctgctgctgctgtcggcttctttaccacagttaaacttgattaaataagtacacgtggaactgttgctaggagtagttggttaattaatttgtttctgtttttgcatttctcgatactactcctgcaatagtttattatagcattaaatataataaacttaaaacataatatattatgactaaagataaacttaaagatgatgttattagaactatatgttgtttaaatagtgatatatctaataaagatagagaacttctaattaaattgtttaattctattatagattatactaataatactgaacttgaacaagaaattggtcaacttcaacaaaaatataatgaattaactggagatattaatgaaatagaaaaattagctaatgatgtaagaactaaacataattctttatatactgatgttaataatactcttaaacctaaaataaatagtattaatgatagagtaactgcattagaaaacgcaagtcaatcttaacatggctagtcttaatcaattagttagtgaatttgctcacgctgttggcaatcctaatagtattcctcttagacgtaatcttcgatatgctattcttcatggtcgtaatgaactaattcgtaaaagttatgaaaatcataaatatgttgataaagatttgcaacaacgtattcgtgtttctattattaatgttcctgatggtgacctatataatagtcaaactcttgggctccctgcaattaaacgtactaaacaagaagttccaaagccagttagacttattaataacttacctttccaatcaattagaactaccggacatactgggatagaaataccatttgcaaaagaagctagtgctaagttttatcattatcttgcaggtatgtgtaatcttcctgtttatgattatattaatagttatatttatttctttagtaataataaagattggtttcaaaatataggttctattattattgaatctccatttgaaattccttatcttgttcctaccgaaactattgaaaaagctaaagatgtaaattatgaccctattgatgatgaagctaaatacgatgatgatgaatttcttattcctgaagatatgattggagctcttaaagagattgtatttaaacgtaatcttattgaagttcctcgtcaaacaaatgaaactcctattgataattttgtaactagataa
>ODBF01000041.1
atggaagatgataaaagagttaattataagttagatgctattaataaacttattaataatcttaaacttagtatttctggtaataaagaacatgatgagcttggagaaaataatgttatagttaatcttgatgagcttagtcaaaagattactgaattacatgaaatggttaaagctgaatttgatgaatttgaaaatcaacataaaagtgaatcagatgaaactcaaactcttcttactgaaaaatttgagttaattcattctgatttagctactattagtgataaacttactactattgatacaaatataaagaatatgagtagtgcattacaaggtaaatttaatgctttaattgctgccgttaatgatatgaaagctagtaatgatactaagaacgatgctataattactgctcttcaaggacttgtaactaaagttaatcaaaatactaataatattaattctcttgatggttgagttgatgctctagaacaagcttaacatgaattttaatttagtagagatgtataatggcttgttaagatttaacaagcatatactaaatgaacttgcagaaggacttaaacatctacctaatttagatggagtatctaaaggagatagtttaattattaatgaacaaggcaatcctgcttggggttctgctgcatttattcctacttttgaaaatgctgcttatggtattgaatggactaaagatgataatgatataattagaattggtaatgctaaatttcatagagaacttcctattcaaaatagacttaaaggttgtgtctataatgaaaagaaaatcagttatttccttaatcctactggttgggctaaacctcttgaaaatggccttattcctcctcttgatggaagtgatggcgatgttggggtaagagttccagaattttatatatgtgttaaagatactggtactaaatatcaactttggataagtgattttaatattgatggaacatttactagagttcatccttttattataagtcatactaaaactatgactagaactagagaagatggtaaagaagaagtatttagtgcttgtattaaacctgatgatgctagatatttaggaggaaataaaagttcttctgttgttgctactaaattacaaggtagacctagtactggaattagttatgatgaagctaatgaattttgtgctaatcgtggtgattggattacaatgattgattatcttgaatattgtgctttacaagctctttgttatattgagtatgctaattttgataatcaagctgcgcttaatactaatttaactagtgaagggtttaaacaaggtggtcttggtgctggtgttactaatttaaatttagacagatggatagcttttaatggtaataatcctattgtacaaacttattggactgctgaacataatattggtaatggtagtactaatggtgaccattatgaattaggaaattataatacagatggcagtaatttaagtacttatcctgctgtttatcgtggtattctaaatttctttggtgatatatggacatttattagagatgtagctattataaatcgtaatgcaaattataatagtgtttatcttcttaaaaaagatgttaatcattctgatgttacaatagataatattcaagataaatgttattttataggtgaccaagctaatactaatagttttattactgaatttgattttagatttggtccttattttgttcctaataaagttggaactaataaaaaagctgactataataagataagaggtaatgatggacaagatacagataaagctgttcgcgtgcttacgcttggcggtggtgcttcttacggttctaatgctggctctggtcgctttgattctgattgggttcggtccacttctaatgctcttatcggcttctttactacggttaaacttgattaaataagtccacgtggaactgttgctaggagtagttggttaattaatttgttttctgtttttgcatttctcgatactactcctgcaacagtttattatagcattaaatataataaacttaaaacataatatattatgactaaagataaacttaaagatgatgttattagaactatatgctgtttaaatagtgatatatctaataaagatagagaacttctaattaaattatttaattctattatagattatactaataatactgaacttgaacaagaaattggtcaacttcaacaaaaatataatgaattaactggagatattaatgaaatagaaaaattagctaatgatgtaagaaataaacataattctttatatactgatgttaataatactcttaaacctaaaataaatagtattaatgatagagtaactgcattagaaaacgcaagtcaatcttaacatggctagtcttaatcaattagttagtgaatttgctcatgctgttggcaatcctaatagtattcctcttagacgtaatcttcgatatgctattcttcatggtcgtaatgaactaattcgtaaaagttatgaaaatcataaatatgttgataaaggtttgcaacaacgtattcgtgtttctattattaatgttcctgatggtgacttatataatagtcaaactcttgggcttcctgcaattaaacgtactaaacaagaagttccaaagccagttagacttattaataacttacctttccaatcaattagaactaccggacatactgggatagaaataccatttgcaaaagaagctagtgctaagttttatcattatcttgcgggtatgtgtaatcttcctgtttatgattatattaatggttatatttatttctttagtaataataaagattggtttcaaaatataggttctattattattgaatctccatttgaaattccttatcttgttcctaccgaaactgttgaaaaagctaaagatgtaaattatgaccctattgatgatgaagctaaatacgatgatgatgaattttttattcctgaagatatgattggaactcttaaagagattgtatttaaacgtaatcttattgaagttcctcgtcaaacaaatgaaactcctattgataattttgtaactagataa
>OECJ01000042.1
atggaagatgataaaagagttaattataagttagatgctattaataaacttattaataatcttaaacttagtatttctggtaataaagaacatgatgagcttggagaaaataatgttatagttaatcttgatgagattagtcaaaagattactgaattacatgaaatggttaaagctgaatttgatgaatttgaaaatcaacataaaagtgaatcagatgaaactcaaactcttcttactgaaaaatttgatttaattcattctgatttagctactattagtgataaacttactactattgatacaaatataaagaatatgagtagtgcattacaaggtaaatttaatgctttaattgctgccgttaatgatatgaaagctagtaatgatactaagaacgatgctataattactgctcttcaaggacttgtaactaaagttaatcaaaatactaataatattaattctcttgatggtcgagttgatgctctagaacaagcttaacatgaattttaatttagtagagatgtataatggcttgttaagatttaacaagcatatactaaatgaacttgcagaaggacttaaacatctacctaatttagatggagtatctaaaggagatagtttaattattaatgaacaaggcaatcctgcttggggttctgctgcatttattcctacttttgaaaatgctgcttatggtattgaatggactaaagatgataatgatataattagaattggtaatgctaaatttcatagagaacttcctattcaaaatagacttaaaggttgtgtctataatgaaaagaaaatcagttatttccttaatcctactggttgggctaaacctcttgaaaatggccttattcctcctcttgatggaagtgatggcgatgttggggtaagagttccagaattttatatatgtgttaaagatactggtactaaatatcaactttggataagtgattttaatattgatggaacatttactagagttcatccttttattataagtcatactaaaactatgactagaactagagaagatggtaaagaagaagtatttagtgcttgtattaaacctgatgatgctagatatttaggaggaaataaaagttcttctgttgttgctactaaattacaaggtagacctagaactggaattagttatgatgaagctaatgaattttgtgctaatcgtggtgattggattacaatgattgattatcttgaatattgtgctttacaagctctttgttatattgagtatgctaattttgataatcaagctgcgcttaatactaatttaactagtgaagggtttaaacaaggtggtcttggtgctggtgttactaatttaaatttagacagatggatagcttttaatggtaataatcctattgtacaaacttattggactgctgaacataatattggtaatggtagtactaatggtgaccattatgaattaggaaattataatacagatggcagtaatttaagtacttatcctgctgtttatcgtggtattctaaatttctttggtgatatatggacatttattagagatgtagctattataaatcgtaatgcaaattataatagtgtttatcttcttaaaaaagatgttaatcattctgatgttacaatagataatattcaagataaatgttattttataggtgaccaagctaatactaatagttttattactgaatttgattttagatttggtccttattttgttcttaataaagttggaactaataaaaaagctgactataataagataagaggtaatgatggacaagatacagataaagctgttcgcgtgcttacgcttggcggtggtgcttcttacggttctaatgctggctctggtcgctttgattctgattgggttcggtccacttctaatgctcttatcggcttctttactacggttaaacttgattaaataagtccacgtggaactgttgctaggagtagttggttaattaatttgttttctgtttttgcatttctcgatactactcctgcaacagtttattatagcattaaatataataaacttaaaacataatatattatgactaaagataaacttaaagatgatgttattagaactatatgctgtttaaatagtgatatatctaataaagatagagaacttctaattaaattatttaattctattatagattatactaataatactgaacttgaacaagaaattggtcaacttcaacaaaaatataatgaattaactggagatattaatgaaatagaaaaattagctaatgatgtaagaaataaacataattctttatatactgatgttaataatactcttaaacctaaaataaatagtattaatgatagagtaactgcattagaaaacgcaagtcaatcttaacatggctagtcttaatcaattagttagtgaatttgctcatgctgttggcaatcctaatagtattcctcttagacgtaatcttcgatatgctattcttcatggtcgtaatgaactaattcgtaaaagttatgaaaatcataaatatgttgataaaggtttgcaacaacgtattcgtgtttctattattaatgttcctgatggtgacttatataatagtcaaactcttgggcttcctgcaattaaacgtactaaacaagaagttccaaagccagttagacttattaataacttacctttccaatcaattagaactaccggacatactgggatagaaataccatttgcaaaagaagctagtgctaagttttatcattatcttgcgggtatgtgtaatcttcctgtttatgattatattaatggttatatttatctctttagtaataataaagattggtttcaaaatataggttctattattattgaatctccatttgaaattccttatcttgttcctaccgaaactgttgaaaaagctaaagatgtaaattatgaccctattgatgatgaagctaaatacgatgatgatgaattttttattcctgaagatatgattggaactcttaaagagattgtatttaaacgtaatcttattgaagttcctcgtcaaacaaatgaaactcctattgataattttgtaactagataa
>OEAO01000096.1
atggaagatgataaaagagttaattataagttagatgctattaataaacttattaataatcttaaacttagtatttctggtaataaagaacatgatgagcttggagaaaataatgttatagttaatcttgatgagattagtcaaaagattactgaattacatgaaatggttaaagctgaatttgatgaatttgaaaatcaacataaaagtgaatcagatgaaactcaaactcttcttactgaaaaatttgatttaattcattctgatttagctactattagtgataaacttactactattgatacaaatataaagaatatgagtagtgcattacaaggtaaatttaatgctttaattgctgccgttaatgatatgaaagctagtaatgatactaagaacgatgctataattactgctcttcaaggacttgtaactaaagttaatcaaaatactaataatattaattctcttgatggtcgagttgatgctctagaacaagcttaacatgaattttaatttagtagagatgtataatggcttgttaagatttaacaagcatatactaaatgaacttgcagaaggacttaaacatctacctaatttagatggagtatctaaaggagatagtttaattattaatgaacaaggcaatcctgcttggggttctgctgcatttattcctacttttgaaaatgctgcttatggtattgaatggactaaagatgataatgatataattagaattggtaatgctaaatttcatagagaacttcctattcaaaatagacttaaaggttgtgtctataatgaaaagaaaatcagttatttccttaatcctactggttgggctaaacctcttgaaaatggccttattcctcctcttgatggaagtgatggcgatgttggggtaagagttccagaattttatatatgtgttaaagatactggtactaaatatcaactttggataagtgattttaatattgatggaacatttactagagttcatccttttattataagtcatactaaaactatgactagaactagagaagatggtaaagaagaagtatttagtgcttgtattaaacctgatgatgctagatatttaggaggaaataaaagttcttctgttgttgctactaaattacaaggtagacctagaactggaattagttatgatgaagctaatgaattttgtgctaatcgtggtgattggattacaatgattgattatcttgaatattgtgctttacaagctctttgttatattgagtatgctaattttgataatcaagctgcgcttaatactaatttaactagtgaagggtttaaacaaggtggtcttggtgctggtgttactaatttaaatttagacagatggatagcttttaatggtaataatcctattgtacaaacttattggactgctgaacataatattggtaatggtagtactaatggtgaccattatgaattaggaaattataatacagatggcagtaatttaagtacttatcctgctgtttatcgtggtattctaaatttctttggtgatatatggacatttattagagatgtagctattataaatcgtaatgcaaattataatagtgtttatcttcttaaaaaagatgttaatcattctgatgttacaatagataatattcaagataaatgttattttataggtgaccaagctaatactaatagttttattactgaatttgattttagatttggtccttattttgttcttaataaagttggaactaataaaaaagctgactataataagataagaggtaatgatggacaagatacagataaagctgttcgcgtgcttacgcttggcggtggtgcttcttacggttctaatgctggctctggtcgctttgattctgattgggttcggtccacttctaatgctcttatcggcttctttactacggttaaacttgattaaataagtccacgtggaactgttgctaggagtagttggttaattaatttgttttctgtttttgcatttctcgatactactcctgcaacagtttattatagcattaaatataataaacttaaaacataatatattatgactaaagataaacttaaagatgatgttattagaactatatgctgtttaaatagtgatatatctaataaagatagagaacttctaattaaattatttaattctattatagattatactaataatactgaacttgaacaagaaattggtcaacttcaacaaaaatataatgaattaactggagatattaatgaaatagaaaaattagctaatgatgtaagaaataaacataattctttatatactgatgttaataatactcttaaacctaaaataaatagtattaatgatagagtaactgcattagaaaacgcaagtcaatcttaacatggctagtcttaatcaattagttagtgaatttgctcatgctgttggcaatcctaatagtattcctcttagacgtaatcttcgatatgctattcttcatggtcgtaatgaactaattcgtaaaagttatgaaaatcataaatatgttgataaaggtttgcaacaacgtattcgtgtttctattattaatgttcctgatggtgacttatataatagtcaaactcttgggcttcctgcaattaaacgtactaaacaagaagttccaaagccagttagacttattaataacttacctttccaatcaattagaactaccggacatactgggatagaaataccatttgcaaaagaagctagtgctaagttttatcattatcttgcgggtatgtgtaatcttcctgtttatgattatattaatggttatatttatttctttagtaataataaagattggtttcaaaatataggttctattattattgaatctccatttgaaattccttatcttgttcctaccgaaactgttgaaaaagctaaagatgtaaattatgaccctattgatgatgaagctaaatacgatgatgatgaattttttattcctgaagatatgattggaactcttaaagagattgtatttaaacgtaatcttattgaagttcctcgtcaaacaaatgaaactcctattgataattttgtaactagataa
>ODJN01000426.1
atggaagatgataaaagagttaattataagttagatgctattaataaacttattaataatcttaaacttagtatttctggtaataaagaacatgatgaacttggagaaaataatgttatagttaatcttgatgaaattagtcaaaagattactgaattacatgaaatggttaaagctgaatttgatgaatttgaaaatcagcataaaagtgaatcagatgaaactcaaactcttcttaatagtcgttttgataaagttgattctaaattagataatattaaagctgctgttgatagtatgaaaactactattggtaataaacttgatactgttaattctactattaataaagcaaatacagatatagttgctgcgattaatgctatgaaagctagtaatgatactaagaacgatgctataattactgctcttcgaggacttgtaactaaagttaatcaaaatactaataatattaattctcttgatagtcgagttgatgctctagaacaagcttaacatgaattttaatttagtagaaatgtataatggcttattaagatttaataagcatatactaaatgaacttgcagaaggacttaaacatctacctaatttagatggagtatctaaaggagatagtttaattattaatgaacaaggtaatccagcttggggttctgctgtatttattcctacttttgaaaatgctgcttatggtattgaatggactaaagatgatagtgatataatcagaattggtaatgctaaatttcatagagaacttcctattcaaaatagacttaaaggttgtgtctataatgaaaagaaaatcagttatttccttaatcctacgggttgggctaaacctcttgaaaatggttttattcctcctcttgatggaagtgatggcgatgttggggtaagagttccagagttttatatgtgcgttaaagatactggtactaaatatcaactttggataagtgattttaatattgatggaacatttactagagttcatccttttattataagtcatactaaaactatgactagaactagagaagatggtaaagaagaagtatttagtgcttgtattaaatccgatgatgctagatatttaggaggaaataaagattcttctgttaatgctattaaattacaaggtagacctagaactggaattagttatgataaagctaatgaattttgtgctaatcgtggcgattgggttacgatgattgattatcttgaatattgcgctatacaagctctttgttatatagagtatgctaatttttataatcaagctgcattaaatactaatttaactagtaatggatttaaacaaggtggtcttggcgctggtgttacaaatttaaatttggaaagatgggtagcttttaatggtaataatcctattgtacaaacttattggactgctgaacataatattggtaatggtagtactaatggtgaccattatgaattagaatactttaatgcagatggaagtaatttaagtacttatcccgctatttatcgtggtattctaaatttctttggagatatatggacatttattagagatgtagtcattatcaataaagataaagattataattatgtttatattcttaaaaaaggagttaatcacgctgatgttacaaaagataatgttaatgaaaaatgttatctaattggatatcaagctaatactaataattatattactgaatttgattttcaaagaggagtttattttattcctaataaagttggaagtaataaaaaagctgattataattggaaaagaggtaatgatgggcaagatacagataaagcttgttgtatacttctgctgggcggtgacgctcataatggttcttcggctggctctggtggctttgattcttattgtgttcggtcgagttctgctgctactgtcggcttctttaccacagttaaacttgattaaataagtccacgtggaactgttgttaggagtagttggttaattaatttgttttctatttttgcatttctcgatactactcttgcaacagtttattataatattaaatataataaacttaaaacataatatattatgactaaagataaacttaaagatgatgttattagaattatatgttttttaaatagtgatatatctaataaagatagagaacttctaattaaattgtttaattctattatagattatactaataatactgaacttgaacaaaaagttaaagttatagaacaaaagcataatgaattagttgatacagttaatgaacttaaagctaaagttgaaacatattttgataagattaataagcttgaagaaagagttcatcaattagaaaatgcaagtcgatcttaatatggctagtcttaatcaattagttagtgaatttgctcatgctgttggcaatcctaatagtattcctcttagacgtaatcttcgatatgctattcttcatggtcgtaatgaactaattcgtaaaagttatgaaaatcataaatatgttgataaaggtttgcaacaacgtattcgtgtttctattattaatgttcctgatggtgacctatataatagtcaaactcttgggcttcctgcaattaaacgtactaaacaagaagttccaaagccagttagacttattaataacttacctttccaatcaattagaactaccggacattctgggatagaaataccttttgcaaaagaagctagtgctaagttttatcattatcttgcaggtatgtgtaatcttcctgtttatgattatattaatggttatatttatttctttagtaataataaagattggtttcaaaatataggttctattattattgaatctccatttgaaattccttatcttgttcctaccgaaactattgaaaaagctaaagatgtaaattatgaccctattgatgatgaagctaaatacgatgatgatgaatttcttattcctgaagatatgattggaactcttaaagagattgtatttaaacgtaatcttattgaagttcctcgtcaaacaaatgaaactcctattgataattttgtaactagataa
>ODKJ01000104.1
atggaagatgataaaagagttaattataagttagatgctattaataaacttattaataatcttaaacttagtatttctggtaataaagaacatgatgagcttggagaaaataatgttatagttaatcttgatgagattagtcaaaagattactgaattacatgaaatggttaaagctgaatttgatgaatttgaaaatcaacataaaagtgaatcagatgaaactcaaactcttcttaatagtcgttttgataaagttgatgctaaattagatagtattaaagctgctgttgatagtatgaaaactactattggtaataaacttgatactgttaattctactattaataaagcaaatacagatatagttgctgcgattaatgctatgaaagctagtaatgatactaagaacgatgctataattactgctcttcaaggacttgtaactaaagttaatcaaaatactaataatattaattctcttgatggtcgagttaatgctctagaacaagcttaacatgaattttaatttagtagagatgtataatggcttgttaagatttaacaagcatatactaaatgaactaggaaattataatgcagatggaagtaatttaagtacttatcctgctgtttatcgtggtattctaaatttctttggtgatatattgacatttgttagagatgtagctattataaatcgtaatgcaaattataatagtgtttatcttcttaaaaaaaggagttaatcattctgatgttacaatagataatattcaagataaatgttattttataggtgatcaagctaatactgatggttttattactgaatttgattttagatttggtccttatttcgttcctaataaagttggaactaataaaaaagctgactataattcgaaaagaggtagtgatgggcaagatacagataaagctgttcgtgtgcttctgcttggcggtggcgctcattacggttcttcggctggctctggtttcttttattctaattgggttcggtcaggttctcttgctaatgtcggcttctttactacagttaaacttgattaaataagtccacgtggaactgttgttaggagtagttggttaattaatttgcatttctcgatactactcctgcaacagtttattataatattaaatataataaacttaaaacataatatattatgactaaagataaacttaaagatgatgttattagaactatatgctgtttaaatagtgatatatctaataaagatagagaacttctaattaaattgtttaattctattatagattatactaataatactgaacttgaacaagaaattggtcaacttcaacaaaaatataatgaattaactggagatattaatgaaatagaaaaattagctaatgaaacaagaagaaaccataatcgtttatatgatgatgttaataataatcttaagcctaaagtaaatcatattgatgaaagagtaactacattagaaaattcaagtcaatcttaatatggctagtcttaatcaattagttagtgaatttgctcatgctgttggcaatcctaatagtattcctcttagacgtaatcttcgatatgctattcttcatggtcgtaatgaactaattcgtaaaagttatgaaaatcataaatatgttgataaaggtttgcaacaacgtattcgtgtttctattattaatgttcctgatggtgacttatataatagtcaaactcttgggcttcctgcaattaaacgtactaaacaagaagttccaaagccagttagacttattaataacttacctttccaatcaattagaactaccggacatactgggatagaaataccatttgcaaaagaagctagtgctaagttttatcattatcttgcaggtatgtgtaatcttcctgtttatgattatattaatggttatatttatttctttagtaataataaagattggtttcaaaatataggttctattattattgaatctccatttgaaattccttatcttattcctaccgaaactgttgaaaaagctaaagatgtaaattacgaccctattgatgatgaagctaaatacgatgatgatgaatttcttattcctgaagatatgattggagctcttaaagagattgtatttaaacgtaatcttattgaagttcctcgtcaaacaaatgaaactcctattgataattttgtaactagataa
>ODFZ01000120.1
atggaaaatgataaaagagttaattataagttagacgctattaataaacttattaataatcttaaacttagtatttctggtaataaagaacatgatgaacttgaagagaataatgttatagttaatcttgatgagattagtcaaaagattactgaattacataaaatggttaaagctgaatttgatgagtttgaaaatcagcataaaagtgaatcagatgaaactcaaactcttcttaataatcgttttgataaaattgatgctaaattagatagtattaaagctgctgttgatagtatgaaaactactattgataataaactcgatactgttaattctactattaataaagcaaatacatatatagttgctgcgattaatgctatgaaagctagtaatgatattaaaaacgatgctataattgctgctcttcaaggacttgtaactaaagttaatcaaaatactaataatattaattctcttgatggtcgagttgatgctctagaacaagcttaacatgaattttaatttagtagaaatgtataatggcttgttaaattcttattgggttcggtcagattctagtgctaatgtcggcttctttaccacagttaagcttgattaaataagtccacgtggaactgttattaggagtagttggttgattaatttgttttctgtttttgcatttctcgatactactcctacaacagtttattataatattaaatataataaacttaaaacataatatattatgactaaagataaacttaaagatgatgttattagaactatatgctgtttaaatagtgatatatctaataaagatagagaacttctaattaaattatttaattctattatagattatactaataatattgaacttgaacaagatgttaaagttataacacaaaaacataacgaattagctgaaacagttaatgaacttaaaactaaagttgaaacatattctaataagattaatgaacttgaacaaagagttcatcaattagaaaacgcaagtcaatcttaacatggctagtcttaatcaattagttagtgaatttgctcatgctgttggcaatcctaatagtattcctcttagacgtaatcttcgatatgctattcttcatggtcgtaatgaactaattcgtaaaagttatgaaaatcataaatatgttgataaaggtttgcaacaacgtattcgtgtttctattattaatgttcctgatggtgacttatataatagtcaaactcttgggcttcctgcaattaaacgtactaaacaagaagttccaaagccggttagacttattaataacttacctttccaatcaattagaactaccggacatactgggatagaaataccatttgcaaaagaagctagtgctaagttttatcattatcttgcaggtatgtgtaatcttcctgtttatgattatattaatggttatatttatttctttagtaataataaagattggtttcaaaatataggttctattattattgaatctccatttgaaattccttatcttgttcctaccgaaactgttgaaaaagctaaagatgtaaattatgaccctattgatgatgaagctaaatacgatgatgatgaatttcttattcctgaagatatgattggagctcttaaagagattgtatttaaacgtaatcttattgaagttcctcgtcaaacaaatgaaacccctattgataattttgtaactagataa
>OEAN01000168.1
atggaagatgataaaagagttaattataagttagatgctattaataaacttattaataatcttaaacttagtatttctggtaataaagaacatgatgagcttggaaaaaataatgttatagttaatcttgatgagattagtcaaaagattactgaattacatgaaatggttaaagctgaatttgatgagtttgaaaatcaacataaaagtgaatcagatgaaactcaaactcttcttaataatcgttttgataaaattgatgctaaattagatagtattaaagctgctgttgatagtatgaaaactactattggtaataaacttgatactgttaattctactattaataaagcaaatacagatatagttgctgcaattaatgctatgaaatctagtaatgatactaaaaacgatgctataattactgctcttcaaggacttgtaactaaagttaatcaaaatactaataatattaattctcttgatggtcgagttgatgctctagaacaagcttaacatgaattttaatttagtagaaatgtataatggcttattagatttaataagcatatactaaatgaacttgcagaaggacttaaatatctacctaatttagatggagtatctaaaggagagctgctcgtgtgcttctgcttggcggttgcgcgagtaacggttctgcggctggctctggtggctttgcttctcattgggttcggtcgggttctgatgctattgtcggcttctttaccacagttaagcttgattaaataagtctacgtggaactgttgttaggagtagttggttaattaatttgttttctgtttttgcatttctcgatactactcctgcaacagtttattataatattaaatataataaacttaaaacataatatattatgactaaagataaacttaaagatgatgttattagaactatatgctgtttaaatagtgatatatctaataaagatagagaacttctaattaaattatttaattctattatagattatactaataatactgaacttgaacaagaacttgctcaacttcaacaaaaatataatgaattagttacaaatattaataaagtagaaaaattagctaatgaaacaaaaacgcaacataattatttatatagtgatgttaataatactcttaaacctaaaataaatagtattgatgaaagagtaactgtattagaaaattcaagtcaatcttaatatggctagccttaatcaattagttagtgaatttgctcatgctgttggcaatcctaatagtattcctcttagacgtaatattcgatatgctattcttcatggtcgtaatgaactaattcgtaaaagttatgaaaatcataaatatgttgataaaggtttgcaacaacgtattcgtgtttctattattaatgttcctgatggtgacttatataatagtcaaactcttgggcttcctgcgattaaacgtactaaacaagaagttccaaagccagttagacttattaataacttacctttccaatcaattagaactaccggacatactgggatagaaataccatttgcaaaagaagctagtgctaagttttatcattatcttgcaggtatgtgtaatcttcctgtttatgattatattaatggttatatttatttctttagtaataataaagattggtttcaaaatataggttctattattattgaatctccatttgaaattccttatcttgttcctaccgaaactgttgaaaaagctaaagatgtaaattatgaccctattgatgatgaagctaaatacgatgatgatgaatttcttattcctgaagatatgattggaactcttaaagagattgtatttaaacgtaatcttattgaagttcctcgtcaaacaaatgaaactcctattgataattttgtaactagataa
>ODEI01000239.1
atggaagatgataaaagagttaattataagttagacgctattaataaacttattaataatcttaaacttagtatttcaggtaataaagagcatgatgaacttggagagaataatgttatagttaatcttgatgagattagtcaaaagattactgaattacatgaaatggttaaagttgaatttgatgaatttgaaaatcaacataaaagtgaatcagatgaaactcaaactcttcttaataatcgttttgataaaattgatgctaaattagatagtattaaagctgctgttgatagtatgaaaactactattggtaataaacttgatactgttaattctactattaataaagcaaatacaaatatagttgctgcaattaatgctatgaaatctagtaatgatactaaaaacgatgctataattactgctcttcaaggacttgtaactaaagttaatcaaaatactaataatattaattctcttgatggtcgagttgatgctctagaacaagcttaacatgaattttaatttagtaggaatgtataatggcttgttaagatttaacaagcatatactaaatgaacttgcagaaggacttaaacatctacctaatttagatggagtatctaaaggagatagtttaattattaatgaacaaggtaatccagcttggggttctgctgcatttattcctactttttgaaaatgctgcttatggtattgatggaaaaagaggtaatgatgggcaagatacagataaagctgctcgtgtgcttctgcttggcggttatgctgctgatggttctaaggctggctctggtggcttttattctagttgggtttcggtcggggttctgctgctactgtcggcttctttactacagttaaacttgattaaataagtccacgtggaactgttgctaggagtagttggttaattaatttgttttctgtttttgcatttctcgatactactcctacaacagtttattatagcattaaatataataaacttaaaacataatatattatgactaaagataaacttaaagatgatattattagaactatatgttgtttaaatagtgatatatctaataaagatagagaacttctaattaaattgtttaattctattatagattatactaataatactgaacttgaacaagaaattagtcaacttcaacaaaaatataatgaattaactggagatattaatgaaatagaaaaattagctaatgatgtaagaactaaacataattctttatatactgatgttaataatactcttaaacctaaaataaatagtattaatgatagagtaactgcattagaaaacgcaagtcaatcttaacatggctagtcttaatcaattagttagtgaatttgctcatgctgttggcaatcctaatagtattcctcttagacgtaatcttcgatatgctattcttcatggtcgtaatgaactaattcgtaaaagttatgaaaatcataaatatgttgataaaggtctgcaacaacgtattcgtgtttctattattaatgttcctgatggtgacttatataatagtcaaactcttgggcttcctgcaattaaacgtactaaacaagaagttccaaagccagttagacttattaataacttacctttccaatcaattagaactaccggacatactgggatagaaataccatttgcaaaagaagctagtgctaagttttatcattatcttgcaggtatgtgtaatcttcctgtttatgattatattaatggttatatttatttctttagtaataataaagattggtttcaaaatataggttctattattattgaatctccatttgaaattccttatcttgttcctaccgaaactgttgaaaaagctaaagatgtaaattatgatcctattgatgatgaagctaaatacgatgatgatgaatttcttattcctgaagatatgattggagctcttaaagagattgtatttaaacgtaatcttattgaagttcctcgtcaaacaaatgaaactcctattgataattttgtaactagataa
>ODIR01000272.1
atggaagatgataaaagagttaattataagttagatgctattaataaacttattaataatcttaaacttagtatttctggtaataaagaacatgatgaacttggagaaaataatgttatagttaatcttaatgagattagtcaaaagattactgaattacatgaaatggttaaagctgaatttgatgagtttgaaaatcaacataaaagtgaatcagatgaaactcaaactcttcttaataatcgttttgataaaattgatgctaaattagatagtattaaagctgctgttgatagtatgaaaactactattggtgataaacttgatactgttaattctactattagtcgagcaaataacgatatagttgttgcaattaatgctatgaaagctagtaatgatactaaaaacgatgctataattactgctcttcaaggacttgtaactaaagttaatcaaaatactaataatattaattctcttgatggtcgagttgatgctctagaacaagcttaatatgaattttaatttagtagaaatgtataatggtttgttaagttattcgggtgcttctgctcggcggtcacgctagtgacggttctaaggctggctctggttactttgattctaattgggttcggtcggattctcgtgctactgtcggcttctttaccacagttaagcttgattaaataagtccacgtggaactgttgttaggagtagttggttaattaatttgttttctgtttttgcatttctcgatactacttctgcaacagtttattataatattaaatataataaacttaaaacataatatattatgactaaagataaacttaaagatgatgttattagaactatatgctgtttaaatagtgatatatctaataaagatagagaacttctaattaaattgtttaattctattatagattatactaataatactgaacttgaacaagaaattggtcaacttcaacaaaaatataatgaattaactggagatattaatgaaatagaaaaattagttaatgatgtaagaactaaacataattctttatatactgatgttaataatactcttaaacctaaaataaatagtattaatgatagagtaactgcattagaaaacgcaagtcaatcttaacatggctagtcttaatcaattagttagtgaatttgctcatgctgttggcaatcctaatagtattcctcttagacgtaatcttcgatatgctattcttcatggtcgtaatgaactgattcgtaaaagttatgaaaatcataaatatgttgataaaggtttgcaacaacgtattcgtgtttctattattaatgttcctgatggtgacctatataatagtcaaactcttgggcttcctgcaattaaacgtactaaacaagaagttccaaagccagttagacttattaataacttacctttccaatcaattagaactaccggacattctgggatagaaataccttttgctaaagaagctagtgctaagttttatcattatcttgcaggtatgtgtaatcttcctgtttatgattatattaatggttatatttatttctttagtaataataaagattggtttcaaaatataggttctattattattgaatctccatttgaaattccttatcttgttcctactgaaactgttgaaaaagctaaagatgtaaattatgaccctattgatgatgaagctaaatacgatgatgatgaatttcttattcctgaagatatgattggagctcttaaagaaattgtatttaaacgtaatcttattgaagttcctcgtcaaacaaatgaaactcctattgataattttgtaactagataa
>ODUP01000091.1
atggaagatgataaaagagttaattataagttagatgctattaataaacttattaataatcttaaacttagtatttctggtaataaagaacatgatgagcttggaaaaaataatgttatagttaatcttgatgagattagtcaaaagattactgaattacatgaaatggttaaagctgaatttgatgagtttgaaaatcaacataaaagtgaatcagatgaaactcaaactcttcttaataatcgttttgataaaattgatgctaaattagatagtattaaagctgctgttgatagtatgaaaactactattggtaataaacttgatactgttaattctactattaataaagcaaatacagatatagttgctgcaattaatgctatgaaatctagtaatgatactaaaaacgatgctataattactgctcttcaaggacttgtaactaaagttaatcaaaatactaataatattaattctcttgatggtcgagttgatgctctagaacaagctcaacatgaattttaatttagtagaaatgtataatggcttattagatttaataagcatatactaaatgaacttgcagaaggacttaaatatctacctaatttagatggagtatctaaaggagagctgctcgtgtgcttctgcttggcggttgcgcgagtaacggttctgcggctggctctggtggctttgcttctcattgggttcggtcgggttctgatgctattgtcggcttctttaccacagttaagcttgattaaataagtctacgtggaactgttgttaggagtagttggttaattaatttgttttctgtttttgcatttctcgatactactcctgcaacagtttattataatattaaatataataaacttaaaacataatatattatgactaaagataaacttaaagatgatgttattagaactatatgctgtttaaatagtgatatatctaataaagatagagaacttctaattaaattatttaattctattatagattatactaataatactgaacttgaacaagaacttgctcaacttcaacaaaaatataatgaattagttacaaatattaataaagtagaaaaattagctaatgaaacaaaaacgcaacataattatttatatagtgatgttaataatactcttaaacctaaaataaatagtattgatgaaagagtaactgtattagaaaattcaagtcaatcttaatatggctagccttaatcaattagttagtgaatttgctcatgctgttggcaatcctaatagtattcctcttagacgtaatattcgatatgctattcttcatggtcgtaatgaactaattcgtaaaagttatgaaaatcataaatatgttgataaaggtttgcaacaacgtattcgtgtttctattattaatgttcctgatggtgacttatataatagtcaaactcttgggcttcctgcgattaaacgtactaaacaagaagttccaaagccagttagacttattaataacttacctttccaatcaattagaactaccggacatactgggatagaaataccatttgcaaaagaagctagtgctaagttttatcattatcttgcaggtatgtgtaatcttcctgtttatgattatattaatggttatatttatttctttagtaataataaagattggtttcaaaatataggttctattattattgaatctccatttgaaattccttatcttgttcctaccgaaactgttgaaaaagctaaagatgtaaattatgaccctattgatgatgaagctaaatacgatgatgatgaatttcttattcctgaagatatgattggaactcttaaagagattgtatttaaacgtaatcttattgaagttcctcgtcaaacaaatgaaactcctattgataattttgtaactagataa
>ODLK01000046.1
atggaagatgataaaagagttaattataagttagatgctattaataaacttattaataatcttaaacttagtatttctggtaataaagaacatgatgagcttggaaaaaataatgttatagttaatcttgatgagattagtcaaaagattactgaattacatgaaatggttaaagctgaatttgatgagtttgaaaatcaacataaaagtgaatcagatgaaactcaaactcttcttaataatcgttttgataaaattgatgctaaattagatagtattaaagctgctgttgatagtatgaaaactactattggtaataaacttgatactgttaattctactattaataaagcaaatacagatatagttgctgcaattaatgctatgaaatctagtaatgatactaaaaacgatgctataattactgctcttcaaggacttgtaactaaagttaatcaaaatactaataatattaattctcttgatggtcgagttgatgctctagaacaagcttaacatgaattttaatttagtagaaatgtataatggcttattagatttaataagcatatactaaatgaacttgcagaaggacttaaatatctacctaatttagatggagtatctaaaggagagctgctcgtgtgcttctgcttggcggttgcgcgagtaacggttctgcggctggctctggtggctttgcttctcattgggttcggtcgggttctgatgctattgtcggcttctttaccacagttaagcttgattaaataagtctacgtggaactgttgttaggagtagttggttaattaatttgttttctgtttttgcatttctcgatactactcctgcaacagtttattataatattaaatataataaacttaaaacataatatattatgactaaagataaacttaaagatgatgttattagaactatatgctgtttaaatagtgatatatctaataaagatagagaacttctaattaaattatttaattctattatagattatactaataatactgaacttgaacaagaacttgctcaacttcaacaaaaatataatgaattagttacaaatattaataaagtagaaaaattagctaatgaaacaaaaacgcaacataattatttatatagtgatgttaataatactcttaaacctaaaataaatagtattgatgaaagagtaactgtattagaaaattcaagtcaatcttaatatggctagccttaatcaattagttagtgaatttgctcatgctgttggcaatcctaatagtattcctcttagacgtaatattcgatatgctattcttcatggtcgtaatgaactaattcgtaaaagttatgaaaatcataaatatgttgataaaggtttgcaacaacgtattcgtgtttctattattaatgttcctgatggtgacttatataatagtcaaactcttgggcttcctgcgattaaacgtactaaacaagaagttccaaagccagttagacttattaataacttacctttccaatcaattagaactaccggacatactgggatagaaataccatttgcaaaagaagctagtgctaagttttatcattatcttgcaggtatgtgtaatcttcctgtttatgattatattaatggttatatttatttctttagtaataataaagattggtttcaaaatataggttctattattattgaatctccatttgaaattccttatcttgttcctaccgaaactgttgaaaaagctaaagatgtaaattatgaccctattgatgatgaagctaaatacgatgatgatgaatttcttattcctgaagatatgattggaactcttaaagagattgtatttaaacgtaatcttattgaagttcctcgtcaaacaaatgaaactcctagtgataattttgtaactagataa
>ODPF01000119.1
atggaagatgataaaagagttaattataagttagatgctattaataaacttattaataatcttaaacttagtatttctggtaataaagaacatgatgagcttggagaaaataatgttatagttaatcttgatgagattagtcaaaagattactgaattacatgaaatggttaaagctgaatttgatgagtttgaaaatcaacataaaagtgaatcagatgaaactcaaactcttcttaataatcgttttgataaaattgatgctaaattagatagtattaaagctgctgttgatagtatgaaaactactattggtaataaacttgatactgttaattctactattaataaagcaaatacagatatagttgctgcgattaatgctatgaaagctagtaatgatactaagaacgatgctataattactgctcttcaaggacttgtaactcaagttaatcgaaatactagtaatattaattctcttaacggtcgagttgatgctctagaacaagcttaacatgaattttaatttggtagagatgtataatggattgttaagatttaataagcatatactaaatgaacttgcagaaggacttaaacatttacctaatttagatggagtatctaaaggagatagtttaattattaatgaacaaggtaatccagcttggggttctgctagtttattataatattaaatataataaacttaaaacataatatattatgactaaagataaacttaaagatgatattattagaactatatgttgtttaaatagtgatatatctaataaagatagaaaattattaattgaattattaaattctattgttgattatactaataatactgaacttgaacaaaaagttaaagttatagaacaaaagcataacgaattagctgaaacagttaatgaacttaaaactaaagttgaaacatattctaataagattaatgaacttgaacaaagagttcatcaattagaaaacgcaagtcaatcttaacatggctagtcttaatcaattagttagtgaatttgctcatgctgttggcaatcctaatagtattcctcttagacgtaatcttcgatatgctattcttcatggtcgtaatgaactaattcgtaaaagttatgaaaatcataaatatgttgataaaggtttgcaacaacgtattcgtgtttctattgttaatgttcctgatggtgatttatataatagtcaaactcttggacttcctgcaattaaacgtactaaacaagaagttccaaagccagttagacttattaataacttacctttccaatcaattagaactaccggacatactgggatagaaataccatttgcaaaagaagctagtgctaaattttatcattatcttgcaggtatgtgtaatcttcctgtttatgattatattaatggttacatttatttctttagtaataataaagattggtttcaaaatataggttctattattattgaatctccatttgaaattccttatcttattcctaccgaaactgttgaaaaagctaaagatgtaaattatgaccctattgatgatgaagctaaatacgatgatgatgaatttcttattcctgaagatatgattggagctcttaaagagattgtatttaaacgtaatcttgttgaagttcctcgtcaaacaaatgaaactcctattgataattttgtaactagataa
>ODYJ01000244.1
atggaagatgataaaagagttaattataagttagatgctattaataaacttattaataatcttaaacttagtatttctggtaataaagaacatgatgagcttggagaaaataatgttatagttaatcttgatgagattagtcaaaagattactgaattacatgaaatggttaaagctgaatttgatgagtttgaaaatcaacataaaagtgaatcagatgaaactcaaactcttattactgaaaaatttgatttagttcattctgatttagctactattagtgataaacttactactattgatacaaatataaagaatatgagtagtgcattacaaggtaagtttaatgctttaattgctgccgttaatgatatgaaagctagcaatgatactaagaacgatgctataattactgctcttcaaggacttgtaactcaagttaatcgaaatactagtaatattaattctcttgatggtcgagttgatgctctagaacaagcttaacatgaattttaatttagtagagatgtataatggtttgttaagatttaacaagcatatactaaatgaacttgcagaaggacttaaactttaccacagttaagcttgattaaataagtccacgtggaactgttgctaggagtagttggttaattaatttgttttctgtttttgtatttctcgatactactcctacaacagtttattataatattaaatataataaacttaaaacataatatattatgactaaagataaacttaaaaatgatattattagaactatatgttctttaaatagtgatatatctaataaagatagaaatttattaattgaattattaaaatctattgttgattatactaataatactgaacttgaacaagatgttaaagttataacacaaaaacataacgaattagctgaaacagttaatgaacttaaaactaaagttgaaacatattctaataagattaatgaacttgaacaaagagttcatcaattagaaaacgcaagtcaatcttaacatggctagtcttaatcaattagttagtgaatttgctcatgctgttggcaatcctaatagtattcctcttagacgtaatcttcgatatgctattcttcatggtcgtaatgaattaattcgtaaaagttatgaaaatcataaatatgttgataaaggtttgcaacaacgtattcgtgtttctattattaatgttcctgatggtgacttatataatagtcaaactcttgggcttcctgcgattaaacgtactaaacaagaagttccaaagccagttagacttattaataacttacctttccaatcaattagaactaccggacatactgggatagaaataccatttgcaaaagaagctagtgctaagttttatcattatcttgcaggtatgtgtaatcttcctgtttatgattatattaatggttatatttatttctttagtaataataaagattggtttcaaaatataggttctattattattgaatcttcttttgaagttccttatcttgttcctactgaaactgttgaaaaagctaaagatgtaaattatgaccctattgatgatgaagctaaatacgatgatgatgaatttcttattcctgaagatatgattggaactcttaaagagattgtatttaaacgtaatcttattgaagttcctcgtcaaacaaatgaaactcctattgataattttgtaactagataa
>OEGF01000028.1
atggaagatgataaaagagttaattataagttagatgctattaataaacttattaataatcttaaacttagtatttctggtaataaagaacatgatgaacttggagaaaataatgttatagttaatcttgatgagattagtcaaaagattactgaattacatgaaatggttaaagctgaatttgatgagtttgaaaatcaacataaaagtgaatcagatgaaactcaaactcttcttaataatcgttttgacaaaattgatgctaaattagatagtattaaagctgctattgatagtatgaaaactactattggtaataaacttgatactgttaattctactattaataaagcaaatacagatatagttgctgcgattaatgctatgaaagctagtaatgatactaaaaacgatgctataattgctgctcttcaaggacttgtaactaaagttaatcaaaatactaataatattaattctcttgatggtcgagttgatgctctagaacaagcttaacatgaattttaatttagtagaaatgtataatggcttgttaagatttaacaagcatatactaaatgaacttgcagaaggacttaaacatctacctaatttagatggagtatctaaaggagatagtttaattattaatgaacaaggcaatcctgcttggggttctgctgcatttattcctacttttgaaaatgctgcttatggtattgaatggactaaagatgataatgatgtaattagaattggtaatgctaaatttcatagagaacttcctattcaaaatagacttaaaggttgtgtctataatgaaaagaaaatcagttatttccttaatcctacgggttgggctaaacctcttgaaaatggttttattcctcctcttgatggaagtgatggcgatgttgggttcggtcggattctgatgctcatgtcggcttctttaccacagttaaacttgattaaataagtccacgtggaactgttgctaggagtagttggttaattaatttgttttctgtttttgtttttctcgatactactcctacaacagtttattatagcattaaatataataaacttaaaacataatatattatgactaaagataaacttaaaaataatgttattagaactatttgtagtttaaatagtgatatatctggaaaagatagacaaatattaattgaattattaaattctattatagattatactaataatacagaattagaacaaaaagttactcaacttcaacaagaatatgataagttagttgaagatattaataaattaaaaactagtaataatggtattgctgcagatattaataataatgttaaacccaaaataactaatcttgaaactagagtaactgcattagaaaattcaagtcaatcttaatatggctagtcttaatcaattagttagtgaatttgctcatgctgttggcaatcctaatagtattcctcttagacgtaatcttcgatatgctattcttcatggtcgtaatgaactaattcgtaaaagttatgaaaatcataaatatgttgataaaggtttgcaacaacgtattcgtgtttctattattaatgttcctgatggtgacttatataatagtcaaactcttgggcttcctgcgattaaacgtactaaacaagaagttccaaagccaattagacttattaataacttacctttccaatcaattagaactaccggacatactgggatagaaataccatttgcaaaagaagctagtgctaagttttatcattatcttgcaggtatgtgtaatcttcctgtttatgattatattaatggttatatttatttctttagtaataataaagattggtttcaaaatataggttctattattattgaatctccatttgaaattccttatcttgttcctaccgaaactgttgaaaaagctaaagatgtaaattatgaccctattgatgatgaagctaaatacgatgatgatgaatttcttattcctgaagatatgattggtgctcttaaagagattgtatttaaacgtaatcttattgaagttcctcgtcaaacaaatgaaactcctattgataattttgtaactagataa
>ODTL01000442.1
atggaagatgataaaagagttaattataagttagacgctattaataaacttattaataatcttaaacttagtgtttcaggtaataaagagcatgatgagcttggagaaaataatgttatagttaatcttgatgagattagtcaaaagattactgaattacatgaaatggttaaagctgaatttgatgaatttgaaaatcaacataaaagtgaatcagatgaaactcaaactcttcttaataatcgttttgataaaattgatactaaattagatagtattaaagcttcagttgatagtatgaaaactactattggtaataaaattgatactaaattagatagtattaaagcttcagttgatagtatgaaaactactattggtaataaaattgatactaaattagatagtattaaagcttcagttgatagtatgaaaactactattggtgataaacttgatactgtaattctactattaatcaagcaaatacagatatagttgctgcaattaatgctatgaaatctagtaatgatactaaaaacgatgctataattactgctcttcaaggacttgtaactaaagttaatcaaaatactaataatattaattctcttgatggtcgagttgatgctctagaacaagcttaacatgaattttaatttagtagaaatgtataatggcttgttaagatttaacaagcatatactaaatgaacttgcagaaggacttaaacatctacctaatttagatggagtatctaaaggagatagtttaattattaatgaacaaggtaatccagcttggggttctgctgcatttattcctacttttgaaaatgctgcttatggtattgaatggactaaagatgataatgatataatcagaattggtaatgctaaatttcatagagaacttcctattcaaaatagacttaaaggttgtgtctataatgaaaagaaaatcagttatttccttaatcctacgggttgggctaaacctcttgaaaatggttttattcctcctcttgatggaagtgatggcgatgttggggtaagaattccagagttttatatgtgcgttaaagatactggtactaaatatcaactttggataagtgattttaatattgatggaacatttactagagttcatccttttattataagtcataccaaaactatgactagaactagagaagatggtaaagaagaagtatttagtgcttgtattaaacccgatgatgctagatatttaggaggaaataaaaattcttctgttaatgctattaaattacaaggtagacctagaaccggtattaattacgataaagccaatgaattttgtgctaatcgcggagattggattacgatgattgattatctttaatattgtgctttacaagctctttgttatattgagtatgctaattttgataatcaagctgcattaaatactaatttaactagtgatggatttaaacaaggaggacttggtaatggtgttacaaatttaaattgggaaagatggacagcttttaatggtaataatcctattgtacaaacttattggactgctgaacataatattggtaatggtagtactaatggtgaccattatgaattaggaaattataatgcagatggaagtaatttaagtacttatcccgctatttatcgtggtattctaaatttctttggagatatatggacatttattagagatgtagtcattatcaataaagataaagattataattatgtttatattcttaaaaaaggagttaatcacgctgatgttacaaaagataatgttaatgaaaaatgttatctaattggatgtcaagctaatactaataattttattactgaatttgattttcaaagaggagtttattttattcctaataaagttggaagtaataaaaaagctgattataattggaaaagaggtaatgatgggcaagatacagataaagctgctagtgtgcttctgcttggcggtcgcgctgctggcggttctgaggctggctctggtcacttttattctagttggggtcggtcagtttctgctgctcaagtcggcttctttaccacagttaaacttgattaaataagtccacgtggaactgttgctaggagtagttggttaattaatttgttttctgtttttgtatttctcgatactactcctgcaacagtttattataataatatttaaggttatatttcttagaatgattgacatttagatacagtgcttctgcttagcagtaacgctaataacagttctaaagctagctctagtaactttaattctaattgagttcagtcagattctaatgctaatgtcggcttcttttatataattcctaaaactaataaatataagattaatataaatattattttgggaagtataaccttacctcttggtaaaagataacgttatttagaaactaaaagtgttggtagtgatattcacgaaggctcttatataaattatataaatatgaaaagatatagtggtttacatgataaactatgtactattgaaaatattgaagttgctgattaattttaaaattactaaatatgattggcgtatttatgttaaaaatagaaaagaaaatgtcaaacctcaaacataatatattatgactaaagataaacttaaagacgatattattagaactatatgttgtttaaatagtgatatatctaataaagatagagaacttctaattaaattgtttaattctattatagattatactaataatactgaacttgaacaagatgttaaagttataacacaaaaacataacgaattagctgaaacagttaatgaacttaaaactaaagttgaaacatattctaataagattaataaacttgaacaaagagttcatcaattagaaaacgcaagtcaatcttaacatggctagtcttaatcaattagttagtgaatttgctcatgctgttggcaatcctaatagtattcctcttagacgtaatcttcgatatgctattctccatggtcgtaatgaactaattcgtaaaagttatgaaaatcataaatatgttgataaatgtttgcagcaacgtattcgtgtttctattattaatgttcctgatggtgacttatataatagtcaaactcttgggcttcctgcaattaaacgtaataaacaagaagttccaaagccagttagacttattaataacttacctttccaatcaattagaactaccggacatactgggatagaaataccatttgcaaaagaagctagtgctaagttttatcattatcttgcaggtatgtgtaatcttcctgtttatgattatattaatggttatatttatttctttagtaataataaagattggtttcaaaatataggttctattattattgaatctccatttgaaattccttatcttattcctaccgaaactgttgaaaaagctaaagatgtaaattatgaccctattgatgatgaagctaaatacgatgatgatgaatttcttattcctgaagatatgattggagctattaaagagattgtatttaaacgtaatcttgttgaagttcctcgtcaaacaaatgaaactcctattgataattttgtaactagataa
