# Supplementary material for: First crAss-Like Phage Genome Encoding the Diversity-Generating Retroelement (DGR)
Source: Viruses. 2020 May 22;12(5):573. doi: 10.3390/v12050573 (PMC7290462; doi:10.3390/v12050573)
Supplement: Supplementary file 1 [file viruses-12-00573-s001.zip › Data S1/Nucleotide sequences of template repeats.txt]

Nucleotide sequences of template repeats of crAss-like phages belonging to the genus I

>CrAssphage_LMMB_MT006214_TR
GTGCTTCTGCTTAGCAGTAACGCTAATAACAGTTCTAAAGCTAGCTCTAGTAACTTTAATTCTAATTGAGTTCAGTCAGATTCTAATGCTAATGTCGGCTTCTTT

>OEGE01000104.1
gtgcttctgcttagcagtaacgctaataacagttctaaagctagctctagtaactttaattctaattgagttcagtcagattctaatgctaatgtcggcttcttt

>ODVQ01000105.1
gtgcttctgcttagcagtaacgctaataatagttctaaagctagctctagtaactttaattctaattgagttcagtcagattctaatgctaatgtcggcttcttt

>ODVR01000106.1
gtgcttctgcttagcagtaacgctaataacagttctaaagctagctctagtaactttaattctaattgagttcagtcagattctaatgctaatgtcggcttcttt

>ODIH01000141.1
gtgcttctgcttagcagtaacgctaataacagttctaaagctagctctagtaactttaattctaattgagttcagtcagattctaatgctaatgtcggcttcttt

>ODEE01000202.1
gtgcttctgcttagcagtaacgctaataacagttctaaagctagctctagtaactttaattctaattgagttcagtcagattctaatgctaatgtcggcttcttt

>ODUE01000042.1
gtgcttctgcttagcagtaacgctaataacagttctaaagctagctctagtaactttaattctaattgagttcagtcagattctaatgctaatatcggcttcttt

>ODTL01000442.1
gtgcttctgcttagcagtaacgctaataacagttctaaagctagctctagtaactttaattctaattgagttcagtcagattctaatgctaatgtcggcttcttt

>ODHP01000097.1
gtgcttctgcttagcagtaacgctaataatagttctaaagctagctctagtaactttaattctaattgagttcagtcagattctaatgctaatgtcggcttcttt

>cs_ms_29
gtgctactggttagcagtaacgctaataacagttctaaagctagctctagtaactttaattctaattgagttcagtcagattctaatgctaatgtcagcttcttt

>eld314-t0_s_2
gtgcttctgcttagcagtaacgctaataacagttctaaagctagctctagtaactttaattctaattgagttcagtcagattctaatgctaatgtcggcttcttt

>err843979_ms_2
gtgcttctgcttagcagtaacgctaataacagttctaaagctagctctagtaactttaattctaattgagttcagtcagattctaatactaatgtcggcttcttt

>err843983_ms_1
gtgcttctgcttagcagtaacgctaataacagttctaaagctagctctagtaactttaattctaattgagttcagtcagattctaatgctaatgtcggcttcttt

>err844008_ms_2
gtgcttctgcttagcagtaacgctaataacagttctaaagctagctctagtaactttaattctaattgaattcagtcagattctaatgctaatgtcagcttcttt

>err844022_ms_1
gtgcttctgcttggcggtaacgctaataacagttctaaagctagctctagtaactttaattctaattgagttcagtcagattctaatgctaatgtcggcttcttt

>err844035_ms_4
gtgcttctgcttagcagtaacgctaataacagttctaaagctagctctagtaactttaattctaattgagttcagtcagattctaatgctaatgtcggcttcttt

>err844045_ms_1
gtgcttctgcttagcagtaacgctaataacagttctaaagctagctctagtaactttaattctaattgagttcagtcagattctaatgctaatgtcggcttcttt

>err844050_ms_1
gtgcttctgcttagcagtaacgctaataacagttctaaagctagctctagtaactttaattctaattgagttcagtcagattctaatgctaatgtcggcttcttt

>err844054_ms_2
gtgcttctgcttagcagtaacgctaataatagttctaaagctagctctagtaactttaattctaattgagttcagtcagattctaatgctaatgtcggcttcttt

>err844065_ms_2
gtgctgctggttggcagtcacgctaataacagttctaaagctagctctagtaactttaattctaattgagttcagtcagattctaatgctaatgtcagcttcttt

>err975089_s_1
gtgcttctgcttagcagtaacgctaataacagttctaaagctagctctagtaactttaattctaattgagttcagtcagattctaatgctaatgtcggcttcttt

>fferm_ms_6
gtgctactggttagcagtaacgctaataacagttctaaagctagctctagtaactttaattctaattgagttcagtcagattctaatgctaatgtcagcttcttt

>hvcf_a8_ms_1
gtgctactgattagcagtaacgctaataacagttctaaagctagctctagtaactttaattctaattgagttcagtcagattctaatgctaatgttggcttcttt

>hvcf_c9_ms_3
gtgcttctgcttagcagtaacgctaataacagttctaaagctagctctagtaactttaattctaattgagttcagtcagattctaatgctaattacggcttcttt

>hvcf_d10_ms_2
gtgcttctgcttagcagtaacactaataacagttctaaagctagctctagtaactttaattctaattgagttcagtcagattctaatgctaatgtcggcttcttt

>hvcf_d3_ms_2
gtgctactggttagcagtaacgctaataacagttctaaagctagctctagtaactttaattctaattgagttcagtcagattctaatgctaatgtcagcttcttt

>hvcf_d6_ms_5
gtgcttctgcttagcagtaacgctaataacagttctaaagctagctctagtaactttaattctaattgagttcagtcagattctaatgctaatgtcggcttcttt

>hvcf_e8_ms_1
gtgcttctgcttagcagtaacgctaataacagttctaaagctagctctagtaactttaattctaattgagttcagtcagattctaatgctaattacggcttcttt

>hvcf_f2_ms_2
gtgcttctgcttagcagtaacgctaataacagttctaaagctagctctagtaactttaattctaattgagttcagtcagattctaatgctaatgtcggcttcttt

>inf008_s_1
gtgcttctgcttagcagtaacactaataacagttctaaagctagctctagtaactttaattctaattgagttcagtcagattctaatgctaatgtcggcttcttt

>inf058_s_2
gtgcttctgcttagcagtaacgctaataacagttctaaagctagctctagtaactttaattctaattgagttcagtcagattctaatgctaatgtcggcttcttt

>srr073438_s_1
gtgcttctgcttagcagtaacgctaataacagttctaaagctagctctagtaactttaattctaattgagttcagtcagattctaatgctaatgtcggcttcttt
