# Supplementary material for: First crAss-Like Phage Genome Encoding the Diversity-Generating Retroelement (DGR)
Source: Viruses. 2020 May 22;12(5):573. doi: 10.3390/v12050573 (PMC7290462; doi:10.3390/v12050573)
Supplement: Supplementary file 1 [file viruses-12-00573-s001.zip › Data S1/Nucleotide sequences of variable repeats.txt]

Nucleotide sequences of variable repeats of crAss-like phages belonging to the genus I

>CrAssphage_LMMB_MT006214_VR
ATGCTTCTGCTTGGCGGTCGCGCTCATTCCGGTTCTCGGGCTGGCTCTGGTTACTTTTTTTCTACTTGGGTTCAGTCAGCTTTTGATGCTACTGTCGGCTTCTTT

>OEGE01000104.1
gtgcttctgcttagcagtaacgctaataacagttctaaagctagctctagtaactttaattctaattgagttcagtcagattctaatgctaatgtcggcttcttt

>ODKJ01000104.1
gtgcttctgcttggcggtggcgctcattacggttcttcggctggctctggtttcttttattctaattgggttcggtcaggttctcttgctaatgtcggcttcttt

>ODVQ01000105.1
gtgcttctgcttggcggtagcgcttttgctggttcttcggctggctctggttactttcattctcgttgggttcggtcggattcttctgcttatgtcggcttcttt

>ODVR01000106.1
gtgcttcggcttggcagtcgcgctgatgactgttctctggctggctctggttactttcattcttgttgggttcggtcggattctcaggctgctgtcggcttcttt

>ODJZ01000120.1
gtgcttcggcttggaggtgatgctcataacgattttggggctggctctggtggctttgattcttcttggggtcggtcgggttctgctgctgctgtcggcttcttt

>ODIH01000141.1
gtgcttctgcttggcggtctcgctagtaacggttctggggctggctctggttactttatttctcattgggttcggttgtattctggtgctcatgtcggcttcttt

>OEAN01000168.1
gtgcttctgcttggcggttgcgcgagtaacggttctgcggctggctctggtggctttgcttctcattgggttcggtcgggttctgatgctattgtcggcttcttt

>ODUN01000173.1
gtgcttctgcttggcggtcgcgctaatgatggttcttcggctggctctggttactttcattctagttgggttcggtcggattcttatgctggtgtcggcttcttt

>ODEE01000202.1
gtgcttctgcttggcggtggcgctagtatcggttcttgggctggctctggtcacttttattctaattgggttcggtcggattctgctgctactgtcggcttcttt

>ODHH01000220.1
gtgcttcggcttggcggtcgcgctattaacggttctggggctggctctggtcactttgcttctaattgggttcggtcggagcctgctgcttggattggcttcttt

>ODIR01000272.1
gtgcttctgctcggcggtcacgctagtgacggttctaaggctggctctggttactttgattctaattgggttcggtcggattctcgtgctactgtcggcttcttt

>ODBF01000041.1
gtgcttacgcttggcggtggtgcttcttacggttctaatgctggctctggtcgctttgattctgattgggttcggtccacttctaatgctcttatcggcttcttt

>ODUE01000042.1
gtgcttctgcttggcggtggcgctgatgacggttctagggctggctctggtggcttttattcttattgggttcggtcggattctactgctaatgtcggcttcttt

>ODJN01000426.1
atacttctgctgggcggtgacgctcataatggttcttcggctggctctggtggctttgattcttattgtgttcggtcgagttctgctgctactgtcggcttcttt

>OECJ01000042.1
gtgcttacgcttggcggtggtgcttcttacggttctaatgctggctctggtcgctttgattctgattgggttcggtccacttctaatgctcttatcggcttcttt

>ODTL01000442.1
gtgcttctgcttggcggtcgcgctgctggcggttctgaggctggctctggtcacttttattctagttggggtcggtcagtttctgctgctcaagtcggcttcttt

>ODLK01000046.1
gtgcttctgcttggcggttgcgcgagtaacggttctgcggctggctctggtggctttgcttctcattgggttcggtcgggttctgatgctattgtcggcttcttt

>ODWX01000053.1
gtgcttctgcttggcggtctcgctaatgatagttcttcggctggctctggttactttcattctagttgggttcggtcggattcttatgctggtgtcggcttcttt

>ODVY01000540.1
gtgcttctgcgtggcggtgacgctagttgcggttctgaggctggctctggtctcttttcttctgattgggttcggtcggcttctgctgctaatatcggcttcttt

>ODUP01000091.1
gtgcttctgcttggcggttgcgcgagtaacggttctgcggctggctctggtggctttgcttctcattgggttcggtcgggttctgatgctattgtcggcttcttt

>OEAO01000096.1
gtgcttacgcttggcggtggtgcttcttacggttctaatgctggctctggtcgctttgattctgattgggttcggtccacttctaatgctcttatcggcttcttt

>ODHP01000097.1
gtgcttctgcttggcggtagcgctgatgatagttcttgggctggctctggtgacttttattctgattgggatcggtcggattatagtgctgatgtcggcttcttt

>cf1_ms_1
gtgcttctgcttggcggttgcgctactgacggttctcgggctggctctggtagcttccattctggttgggttcggtcggattctgatgctcttgtcggcttcttt

>cs_ms_20
gtgcttctgcttggtggtagcgctgatcacggttctagggctggctctggtggctttgcttctcattgggttcggtcagtttcttatgctgctgtcggcttcttt

>cs_ms_29
gtgctgctggttggcggtggcgcttatactggttctcaggctggctctggttgctttaattctatttgggttcggtcggattctgctgctcatgtcggcttcttt

>eld195-t0_s_2
gtgcttctgtttggcggtggcgctcattacggttctaaggctggctctggtcacttccgttctgattgggttcggtcggattctggtgctcatgtcggcttcttt

>eld229-t3_s_2
acttttgaaaatgctgcttatggtaatgacggttctgtggctggctctggtggctttaattctcattgggttcggtcggattcttctgctgatgtcggcttcttt

>eld251-t3_s_1
gtggttctggttggcggttgcgctggtgaccattctggggctggctctggttacttttattctccttggattcggttggattctaatgctattgccggcttcttt

>eld314-t0_s_2
gtgcttctgcttggcggtagcgctgctcacggttctatggctggctctggttactgtcattcttcttgggttcggtcgggttctgatgcttatgtcggcttcttt

>err843915_ms_2
acgcttctgcttggcggtggcgctaatggcggttctggggctggctctagtggctttggttcttattgggttcggtcagtgtttagtgctaatgtcggcttcttt

>err843917_ms_1
acgcttctgcttggcggtggcgctaatggcggttctggggctggctctagtggctttggttcttattgggttcggtcagtgtttagtgctaatgtcggcttcttt

>err843920_ms_4
acgcttctgcttggcggtggcgctaatggcggttctggggctggctctagtggctttggttcttattgggttcggtcagtgtttagtgctaatgtcggcttcttt

>err843922_ms_1
gtgcttctgcttggcggtaacgctactgacggttctggggctggctctggtgacttccgttctaattgggttcggtcagtttcttctgctaatgtcggtttcttt

>err843979_ms_2
atgcttctgcttggcggtagcgctagtgacggttctgaggctggctctggtggctttgcttctgattgggttcggccggattctaatgctcttgtcggcttcttt

>err843983_ms_1
gtgcttctgctgggcggtggcgctaataccggttctgaggctggctctggttactttgattctggttgggttcggtcggcttcttctgctgctgtcggcttcttt

>err843994_ms_1
gtgcttctgcttagcggttgcgctaatgacggttcttgggttggctctggttgctttacttctgctttggttcggtcgattaatagttctcatatcggcttcttt

>err844000_ms_1
gtgcttctgcttggcggtgacgctcataacggttctgcggctggctctggtggctttcattctctttgggttcggtcgagttctgctgctgctgtcggcttcttt

>err844008_ms_2
gtgcttctgcttggcggtcgcgctattagcggttctaaggctggctctggtagctttcattctcattgcattcggccggattctactgctggtgtcggcttcttt

>err844017_ms_1
gtgcttctgcttggcggtagcgctggtaacggttctgcggctggctctggtagctttaattctctttgggttcggtcggattctgctgctattgtcggcttcttt

>err844018_ms_1
gtgcttctgcttggcggtagcgctggtaacggttctgcggctggctctggtagctttaattctctttgggttcggtcggattctgctgctattgtcggcttcttt

>err844022_ms_1
gtgcttctgcttggcggttacgcttctgacggttctttggctggctctggttactttaattcttattgggttcggtcgggttctaatgctcatgtcggcttcttt

>err844032_ms_1
gtgcttctgcttggcggtagcagtagtattgattctgcggctggctctggttacttttattctaattgggctcggccgtattctgatgctgctgtcggcttcttt

>err844035_ms_4
gtgcttcggcttggcggttgcgctagtcacggttcttcggctggctctagtggctttgattctgcttgggttcggtcagtttctactgcttatgtcggcttcttt

>err844038_ms_2
gtgcttctgcttggcggttgcgctaataacgattcttcggctggctctggttactttgattctagttgggttcggtcggattcttcttttcgtatcggcttcttt

>err844044_ms_3
gtgcttctgcttaacggttgcgctactgacggttctctggctggctctggttactttacttctactcaggttctgccattttctagttttattgtcggcttcttt

>err844045_ms_1
gtgcttctgcttggcggtaccgttgatagcggttctggggctggctctggtggctttaattctcattgggttcggtcgggttcttatgctactgtcggcttcttt

>err844050_ms_1
gcgcttctgcttggcggtggcgctggtcacggttctgaggctggctctggttacttttattcttcttgggttcggtcggattctactgctggtgtcggcttcttt

>err844054_ms_2
gtgcttctgcgtggcggtcgcgctgatgatggttcttgggctggctctggtggctttgcttctgattgggttcggtcgtattcttctgctcctgtcggcttcttt

>err844062_ms_1
gtgcttctgcttggcgggtgcgcttctaacggttctacggctggctctggtcgctttggttcttattgggttcggtcggattctggtgctaattacggcttcttt

>err975089_s_1
gtgcttctgcttggcggttacgctcatcgcggttctgcggctggctctggttactttacttcttattgggttcggtcggattctgctgcttttgtcggcttcttt

>fferm_ms_6
gtgctgcgggttggcggttgcgctgatagcagttcttgggctggctctggtctcttttattctacttgggttcggtcgaattctgctgcttttgtcggcttcttt

>hvcf_a11_ms_1
gtgcttctgcttagcggttgcgctactgacggttctctggctggatctggttactttacttctgctcaggttctgccattttctagttttattgtcggcttcttt

>hvcf_a3_ms_37
gtgccgctggttggcggttacgctaattacggttctcaggctggctctggttactttgcttcttcttgggttcggtcagtttctggggctaatgtcggcttcttt

>hvcf_a8_ms_1
gtgcttctgcttggcgggcgcgctcatggcgattcttttgttggctctagtagcttttattctagttgggctcagtcagattttaatgctaatgtcggcttcttt

>hvcf_b11_ms_1
gtgcttctgcttggcggtagcgctgctaacggttctagggctggctctggttacttttattctgcttgggttcggtcggattcttctgctaatgtcggcttcttt

>hvcf_b12_ms_1
gtgcttcggcttggcggtagcgctaataacggttcttgggctggctctggtgactttcattctcattgggttcggtcggattctgatgctgatgtcggcttcttt

>hvcf_b4_ms_1
gtgcttatgcttggcggtaacgctactagcggttctcgggctggctctggtgactttacttctgattgggttcggtcggattctgctgctgatgtcggcttcttt

>hvcf_c10_ms_1
gtgcttatgcttggcggtaacgctactagcggttctcgggctggctctggtgactttacttctgattgggttcggtcggattctgctgctgatgtcggcttcttt

>hvcf_c9_ms_3
gtgcttctgcttggcggttacgctgatcgcggttcttcggctggctctggtcactttgattctgattgggttcggtcggattatgatgctacttgcggcttcttt

>hvcf_d1_ms_1
gtgcttctgcttggcggttgcgctgataacggttctggggctggctctggtggctttcattctcattgggttcggtcggattctgatgctcatgtcggcttcttt

>hvcf_d10_ms_2
gtgcttctgcttggcggttacgctcataacggttctgcggctggctctgggggctttaattctcgttgggttcggtcggattctggtgctgctgtcggcttcttt

>hvcf_d3_ms_2
gtgctgctggttagctgtgacgctgatgccggttctcgggctggctctggttacttgtcttctgattgggttcggtcggcttctagtgcttatgtcggcttcttt

>hvcf_d6_ms_5
gtgcttctgcttggcggtagcgctgataacggttcttgagctggctctggttaccttaattctgattgggttcggtcggattctgatgcttatgtcggcttcttt

>hvcf_e5_ms_1
gtgcttctgcttggcggttgcgcacctaacggttctggggctggctctggtagctttaattctgcttgggttcggtcggattctagggctcctgtcggcttcttt

>hvcf_e6_ms_1
gtgcttctgcttggcggtagcgctgctaacggttctagggctggctctggttacttttattctgcttgggttcggtcggattcttctgctaatgtcggcttcttt

>hvcf_e8_ms_1
gtgcttctgcttggcggtcgcgctgatttcggttcttgggctggctctggtggctttcattctggttggattcggtcggattctcgtgcttattgcggcttcttt

>hvcf_f2_ms_2
gtgcttcggcttggcggtcgcgctattaacggttctgaggctggctctggtgactttcgttctgattgggttcggtcggattctgttgctcatgtcgggttcttt

>inf008_s_1
gtgcttctgcttggcggtgacgctcataacggttctggggctggctctggtggcttttattctggttgggttcggtcgtcttctactgctgctgtcggcttcttt

>inf058_s_2
gtgcttctgcttggcggtcgcgctaattacggttctttggctggctctggttgcttttattctccttgggttcggtcgggttctgatgctgatgtcggcttcttt

>inf107_s_1
gtgcttctgcttggcggttgcgctactgacggttctctggctggctctgattattttacttctgcttgggttcggtccgattctagtgctcttgtcggcttcttt

>inf117_s_1
gtgcttctgcgtggcggtggcgctgctaacggttcttgggctggctctggttgcttttattctgcttgggttcggtcggattctgatgctaatggcggcttcttt

>nc_024711_crassphage
gtgcttctgcttggcggtggtgctcattacgattcttcggctgactctggtttcttttattctaattgggttcggtcaggttctcttgctaatgtcggcttcttt

>srr073434_s_1
gtgcttctgcttggcggtagcgctcaaactggttcttcgggtggctcttgtgacttttattctgattgggtttggtgggattctagtgctaatgtcggcttcttt

>srr073438_s_1
gtgcttctgcttggcggtcgcgctgatgacggttctgcggctggctctggtgactttcattctgcttgggttcggtcgaattctgctgcttatgtcggcttcttt

>srr073439_s_1
gtgcttctgcttggcggtagcgctaataacggttctgcggctggctctggtggctttaattctcattgggttcggtcggattcttttgcggatgtcggcttcttt

>srr4295172_ms_8
Gtgcttctgcttggcggtgacgctcataatggttctggggctggctctggtggctttgattctacttgggttcggtcggattcttatgcttatgtcggcttcttt
